# Supplementary material for: Rapid Gut Adaptation to Preterm Birth Involves Feeding-Related DNA Methylation Reprogramming of Intestinal Genes in Pigs
Source: Front Immunol. 2020 Apr 15;11:565. doi: 10.3389/fimmu.2020.00565 (PMC7174650; doi:10.3389/fimmu.2020.00565)
Supplement: Supplementary file 1 [file Data_Sheet_1.xlsx]

## Sheet: Table legends
Supplementary Table Legends
Table S1: Sample information and methylome data production. Listed are information of samples in all 10 groups and summary of RRBS data production.
Table S2: Mean methylation level in genomic elements. Listed are mean methylation level calculated in different genomic elements.
Table S3: Differentially methylated regions (DMRs) between Preterm-0d and Term-0d groups. Listed are all the identified newborn pDMRs (BH FDR<0.05), with corresponding location, average methylation level in each group, Mann–Whitney U test P values, corrected P values and associated genes.
Table S4: Gene ontology enrichment analysis of newborn pDMRs associated genes. Listed are enriched gene ontology terms according to DAVID Bioinformatics Resources.
Table S5: DMRs between Preterm-5d-ENT and Term-5d-ENT groups. Listed are all the identified pDMRs (BH FDR<0.05), with corresponding location, average methylation level in each group, Mann–Whitney U test P values, corrected P values and associated genes.
Table S6: DMRs between Preterm-5d-TPN and Term-5d-TPN groups. Listed are all the identified pDMRs (BH FDR<0.05), with corresponding location, average methylation level in each group, Mann–Whitney U test P values, corrected P values and associated genes.
Table S7: Gene ontology enrichment analysis of 5d-TPN-specific pDMRs associated genes. Listed are enriched gene ontology terms according to DAVID Bioinformatics Resources.
Table S8: DMRs between Preterm-26d-ENT and Term-26d-ENT groups. Listed are all the identified pDMRs (BH FDR<0.05), with corresponding location, average methylation level in each group, Mann–Whitney U test P values, corrected P values and associated genes.
Table S9: DMRs between Preterm-26d-TPN and Term-26d-TPN groups. Listed are all the identified pDMRs (BH FDR<0.05), with corresponding location, average methylation level in each group, Mann–Whitney U test P values, corrected P values and associated genes.

## Sheet: Table S1
Sample	Group	Sex	Raw reads	Clean reads	Clean Reads rate (%)	Mapped_Reads	Mapped_Rate(%)	CG average depth	Convert ratio (%)
386-13	Preterm-0d	M	38251758	31806186	0.831496	20404923	0.641539	12.0471	0.9907
389-13	Preterm-0d	M	33999252	27760236	0.816495	18567381	0.668848	10.7195	0.9925
390-13	Preterm-0d	M	30253694	25681924	0.848886	15902750	0.61922	10.5801	0.9922
391-13	Preterm-0d	F	34176480	28515690	0.834366	19231564	0.67442	10.4881	0.9907
394-13	Preterm-0d	F	34203370	28798868	0.841989	19588949	0.680199	10.6495	0.9932
395-13	Preterm-0d	F	36262318	30919646	0.852666	20928297	0.676861	10.726	0.9922
387-13	Preterm-0d	M	45532724	38022440	0.835057	27114928	0.71313	12.7353	0.9885
388-13	Preterm-0d	M	41275614	34380956	0.83296	24250916	0.705359	11.6595	0.988
202-14	Preterm-26d-ENT	F	35487736	28343410	0.798682	18404848	0.649352	9.4869	0.994
203-14	Preterm-26d-ENT	M	35854670	28826034	0.803969	19498037	0.676404	9.51445	0.9938
204-14	Preterm-26d-ENT	F	41121412	32612826	0.793086	20866736	0.639832	11.4906	0.9939
206-14	Preterm-26d-ENT	F	34517318	27543612	0.797965	18398550	0.667979	9.67594	0.9939
209-14	Preterm-26d-ENT	F	36147152	30950058	0.856224	22521647	0.727677	9.32076	0.9942
212-14	Preterm-26d-ENT	M	37286398	32390132	0.868685	22961249	0.708896	9.83145	0.9941
382-13	Preterm-26d-ENT	F	44495942	38814414	0.872314	26744703	0.68904	10.2563	0.9937
383-13	Preterm-26d-ENT	M	39801280	33616880	0.844618	22507429	0.669528	10.2286	0.9941
208-14	Preterm-26d-TPN	M	37735422	30829280	0.816985	19547537	0.634058	10.609	0.9944
210-14	Preterm-26d-TPN	F	39139100	33671052	0.860292	22194278	0.65915	10.4264	0.9943
213-14	Preterm-26d-TPN	M	44049130	36569770	0.830204	22723375	0.62137	9.76176	0.994
215-14	Preterm-26d-TPN	M	38840034	32771036	0.843744	22526474	0.68739	10.2682	0.9938
384-13	Preterm-26d-TPN	F	39840916	33903036	0.85096	23419137	0.690768	7.99966	0.9937
385-13	Preterm-26d-TPN	F	40016784	34903290	0.872216	21914625	0.627867	9.08992	0.9939
200-14	Preterm-26d-TPN	M	45901508	41608484	0.906473	29659042	0.712812	13.5127	0.9868
205-14	Preterm-26d-TPN	M	44317880	40205728	0.907212	25393984	0.631601	10.604	0.9874
362-13	Preterm-5d-ENT	M	26838400	23417932	0.872553	16142106	0.689305	7.59595	0.9938
365-13	Preterm-5d-ENT	M	31750262	27652356	0.870933	19477923	0.704386	8.79801	0.9937
396-13	Preterm-5d-ENT	M	35232938	31156830	0.88431	21382446	0.686284	9.55424	0.9933
399-13	Preterm-5d-ENT	F	31432192	26206628	0.833751	16343826	0.623652	10.0868	0.9941
401-13	Preterm-5d-ENT	M	34182964	27794070	0.813097	18236495	0.656129	9.6679	0.9936
403-13	Preterm-5d-ENT	F	29014626	23778742	0.819543	15259305	0.64172	8.05255	0.9936
303-13	Preterm-5d-ENT	F	50466444	42024344	0.832719	27711127	0.659407	12.1841	0.9871
312-13	Preterm-5d-ENT	F	39676654	33458172	0.843271	21876492	0.653846	11.3531	0.9872
309-13	Preterm-5d-TPN	F	28927884	24884468	0.860224	16856655	0.677397	8.59132	0.9932
361-13	Preterm-5d-TPN	F	30393482	26540486	0.87323	17429405	0.65671	9.19473	0.9942
363-13	Preterm-5d-TPN	M	38539094	33451036	0.867977	22320484	0.667258	8.9609	0.9938
397-13	Preterm-5d-TPN	F	35534406	29787948	0.838285	19533972	0.655768	9.05613	0.9935
398-13	Preterm-5d-TPN	M	31005080	25583950	0.825153	16576962	0.647944	9.32695	0.9925
400-13	Preterm-5d-TPN	F	34951734	28533246	0.816361	18873943	0.661472	9.75149	0.9933
404-13	Preterm-5d-TPN	M	40196538	33028744	0.821681	20188840	0.611251	10.2943	0.9935
315-13	Preterm-5d-TPN	M	44205658	37333722	0.844546	24947713	0.668235	11.3903	0.9876
407-13	Term-0d	M	34891714	29776040	0.853384	20210807	0.678761	9.59693	0.9934
410-13	Term-0d	F	41300126	35400570	0.857154	24391076	0.689002	11.1308	0.9936
411-13	Term-0d	M	38985580	34187658	0.876931	23114479	0.676106	10.4647	0.9935
412-13	Term-0d	M	49193502	41183952	0.837183	27210462	0.660705	12.8915	0.9937
413-13	Term-0d	F	44858778	38203468	0.851639	26837134	0.702479	11.6996	0.9937
405-13	Term-0d	F	53775432	48734782	0.906265	32913471	0.675359	12.6	0.9912
406-13	Term-0d	F	48905426	44251568	0.90484	29968009	0.677219	11.2294	0.9918
344-13	Term-26d-ENT	M	38613872	32632976	0.84511	23189796	0.710625	9.60501	0.9942
347-13	Term-26d-ENT	F	41185898	34473906	0.837032	24722767	0.717144	9.80739	0.994
350-13	Term-26d-ENT	F	38598334	32999398	0.854944	23596377	0.715055	10.4921	0.9941
351-13	Term-26d-ENT	F	34397786	29821690	0.866965	21174155	0.710025	9.46013	0.9947
370-13	Term-26d-ENT	M	36554600	32189132	0.880577	22218316	0.690243	9.28943	0.9939
375-13	Term-26d-ENT	M	37364412	30616592	0.819405	20871166	0.681695	10.4097	0.994
376-13	Term-26d-ENT	M	37442166	29568418	0.789709	19580529	0.662211	11.1437	0.9942
379-13	Term-26d-ENT	F	35198084	27628924	0.784955	19269053	0.697423	8.39807	0.9944
349-13	Term-26d-TPN	M	42226198	36407546	0.862203	25344510	0.696133	10.4776	0.9927
352-13	Term-26d-TPN	M	39939740	34983294	0.875902	24537337	0.701402	11.0369	0.9941
368-13	Term-26d-TPN	M	37279590	32321808	0.867011	23425871	0.72477	9.84927	0.9941
369-13	Term-26d-TPN	F	35439764	30998818	0.87469	20844192	0.672419	9.42107	0.994
374-13	Term-26d-TPN	F	36988454	30711830	0.830309	20817077	0.677819	11.0597	0.9944
377-13	Term-26d-TPN	F	39417216	30962842	0.785516	20675930	0.667766	10.2906	0.994
345-13	Term-26d-TPN	F	55488014	49439456	0.890993	34639805	0.700651	13.5377	0.9912
346-13	Term-26d-TPN	F	57080694	51004572	0.893552	35448129	0.694999	13.4051	0.9916
354-13	Term-5d-ENT	M	43672848	36871766	0.844272	24160191	0.655249	11.1931	0.9944
358-13	Term-5d-ENT	F	39414122	32855692	0.833602	21599630	0.657409	10.5317	0.9936
360-13	Term-5d-ENT	M	38925240	33595418	0.863075	22970322	0.683734	9.51554	0.9938
419-13	Term-5d-ENT	M	36597422	31123358	0.850425	21688330	0.696851	8.54495	0.9938
421-13	Term-5d-ENT	F	34770650	29932822	0.860865	21187917	0.707849	7.11275	0.9935
426-13	Term-5d-ENT	M	42286828	35317104	0.83518	23964652	0.678557	10.3852	0.9938
340-13	Term-5d-ENT	F	43174310	39101600	0.905668	26725104	0.683479	10.4547	0.985
342-13	Term-5d-ENT	F	56678162	49920286	0.880768	33616817	0.67341	13.0866	0.9927
355-13	Term-5d-TPN	M	45963266	38585724	0.83949	25633968	0.664338	10.5819	0.9946
357-13	Term-5d-TPN	M	39693530	33660982	0.848022	22690743	0.674096	10.4382	0.9945
359-13	Term-5d-TPN	F	42568906	36324168	0.853303	25994246	0.715618	10.688	0.9939
416-13	Term-5d-TPN	F	42971128	36188574	0.84216	25231033	0.69721	11.0377	0.9935
422-13	Term-5d-TPN	M	43334412	35913864	0.828761	24792833	0.690342	10.6606	0.9935
425-13	Term-5d-TPN	F	33682932	28004530	0.831416	19295087	0.688999	9.10788	0.9939
341-13	Term-5d-TPN	F	53248180	48505108	0.910925	33384799	0.688274	13.2775	0.9916
343-13	Term-5d-TPN	F	52032876	45579292	0.875971	30844749	0.676727	11.7518	0.9928
		mean	3.96835e+07	3.37729e+07	0.849182	2.28761e+07	0.676534	10.395	0.992853

## Sheet: Table S2
Group	Genebody methylation	Adjacent intergenic (±2kb) methylation	TSS methylation
Preterm-0d	0.730762	0.423866	0.0758012
Preterm-26d-ENT	0.726124	0.420792	0.0754471
Preterm-26d-TPN	0.724648	0.419012	0.0739127
Preterm-5d-ENT	0.72754	0.420705	0.0749444
Preterm-5d-TPN	0.724321	0.419099	0.0750955
Term-0d	0.723598	0.416054	0.072459
Term-26d-ENT	0.721017	0.416864	0.0740684
Term-26d-TPN	0.721071	0.416391	0.0736594
Term-5d-ENT	0.7252	0.416824	0.0733752
Term-5d-TPN	0.72245	0.41457	0.0726524

## Sheet: Table S3
Chromosome	Start	End	Preterm-0d	Term-0d	Methylation Difference	Raw p-value	Adjusted p-value	Gene symbol	Location
chr12	48732649	48732696	0.858525	0.750739	0.107786	2.56991e-06	3.18916e-06	BHLHA9	promoter
chr12	62933833	62933928	0.427466	0.240698	0.186767	1.05715e-11	3.40271e-11	SLC5A10	promoter
chr13	149914939	149914997	0.00633641	0.228456	-0.22212	1.85993e-19	1.74157e-18	COX17	promoter
chr17	46838202	46838230	0.887312	0.644497	0.242815	7.91203e-10	2.08959e-09	LBP	promoter
chr2	77814691	77814772	0.741078	0.50226	0.238818	3.05722e-08	5.33718e-08	STK11	promoter
chr6	58108804	58108814	0.875105	0.649661	0.225444	2.4932e-08	4.50526e-08	CPTP	promoter
chr7	131050652	131050733	0.514316	0.230744	0.283572	6.67231e-21	7.63609e-20	RD3L	promoter
chr8	339051	339060	0.861899	0.600293	0.261606	1.74215e-08	3.45079e-08	FGFR3	promoter
chr8	50014113	50014177	0.686637	0.884106	-0.197469	0.00011279	0.000124918	C4orf46	promoter
chr8	139774453	139774557	0.585218	0.451982	0.133236	7.02791e-15	3.29034e-14	NAP1L5	promoter
chr9	149713025	149713101	0.121031	0.319888	-0.198857	3.92845e-44	4.0463e-42	ZPBP	promoter
chr9	149713180	149713247	0.195198	0.433635	-0.238437	1.71088e-29	5.87403e-28	ZPBP	promoter
chr9	149713343	149713407	0.483236	0.736975	-0.253738	5.85325e-18	3.54638e-17	ZPBP	promoter
chr1	9247190	9247268	0.67228	0.502163	0.170117	8.86928e-19	6.09024e-18	IGF2R	genebody
chr1	22134554	22134603	0.509821	0.746891	-0.237071	5.57216e-21	7.17416e-20	EPM2A	genebody
chr1	307420238	307420275	0.758462	0.563407	0.195055	1.73929e-07	2.59634e-07	VAV2	genebody
chr12	1200926	1200964	0.443784	0.17786	0.265923	1.63319e-11	5.09753e-11	BAHCC1	genebody
chr12	22362735	22362778	0.749072	0.659969	0.0891027	0.0174092	0.0175799	RARA	genebody
chr12	48732649	48732696	0.858525	0.750739	0.107786	2.56991e-06	3.18916e-06	BHLHA9	genebody
chr12	52461212	52461239	0.862351	0.673294	0.189057	5.14116e-05	5.81912e-05	SPNS2	genebody
chr12	62622985	62622995	0.947	0.726901	0.220098	4.06806e-07	5.90156e-07	SLC47A2	genebody
chr12	62953775	62953821	0.601353	0.372707	0.228647	4.40734e-16	2.38924e-15	FAM83G	genebody
chr12	62954500	62954539	0.728665	0.545107	0.183558	1.9006e-05	2.19957e-05	FAM83G	genebody
chr13	149914939	149914997	0.00633641	0.228456	-0.22212	1.85993e-19	1.74157e-18	COX17	genebody
chr13	215519729	215519783	0.913345	0.692988	0.220356	1.22607e-14	5.26189e-14	PRDM15	genebody
chr13	218628127	218628154	0.40803	0.684975	-0.276946	1.29042e-07	1.98378e-07	FTCD	genebody
chr14	29858745	29858773	0.772886	0.553606	0.21928	5.17105e-06	6.3407e-06	AACS	genebody
chr14	118467039	118467111	0.267012	0.456209	-0.189196	0.00109889	0.00117902	HOGA1	genebody
chr14	145418365	145418452	0.727679	0.49076	0.236919	3.42727e-19	2.94174e-18	LHPP	genebody
chr15	152111083	152111179	0.654043	0.446051	0.207992	3.21319e-25	6.61916e-24	ESPNL	genebody
chr15	152111508	152111551	0.781889	0.528278	0.253611	6.42971e-08	1.05121e-07	ESPNL	genebody
chr17	46838202	46838230	0.887312	0.644497	0.242815	7.91203e-10	2.08959e-09	LBP	genebody
chr17	65759615	65759643	0.729635	0.4554	0.274235	1.15067e-08	2.32389e-08	RAB22A	genebody
chr17	68975965	68975991	0.919255	0.48504	0.434214	2.63593e-08	4.68106e-08	CDH4	genebody
chr18	54900788	54900848	0.541564	0.810972	-0.269408	9.35776e-05	0.000104766	ADCY1	genebody
chr2	179945	180040	0.838165	0.598017	0.240148	1.47798e-21	2.17475e-20	SLC25A22	genebody
chr2	10349538	10349602	0.374114	0.635472	-0.261358	5.6167e-12	1.9886e-11	TMEM132A	genebody
chr2	10349538	10349602	0.374114	0.635472	-0.261358	5.6167e-12	1.9886e-11	SLC15A3	genebody
chr2	29038491	29038523	0.828845	0.589599	0.239246	2.25044e-08	4.2925e-08	ABTB2	genebody
chr2	77792498	77792594	0.825912	0.57929	0.246622	1.08697e-26	2.79896e-25	MIDN	genebody
chr2	77814691	77814772	0.741078	0.50226	0.238818	3.05722e-08	5.33718e-08	STK11	genebody
chr2	151134591	151134640	0.885892	0.692353	0.193539	9.49556e-12	3.15498e-11	NR3C1	genebody
chr2	157301006	157301066	0.615079	0.374641	0.240438	2.37527e-08	4.44824e-08	PCYOX1L	genebody
chr3	730597	730635	0.665795	0.93206	-0.266265	0.00463416	0.0048214	C7orf50	genebody
chr3	1067781	1067840	0.89564	0.657448	0.238192	7.7073e-19	5.67037e-18	MICALL2	genebody
chr3	39621753	39621786	0.772905	0.614438	0.158466	1.01976e-06	1.35505e-06	CREBBP	genebody
chr3	119025219	119025259	0.839293	0.496479	0.342814	4.333e-07	6.11368e-07	KHK	genebody
chr4	15733117	15733137	0.730661	0.427817	0.302844	1.0275e-05	1.21647e-05	TMEM65	genebody
chr4	15733117	15733137	0.730661	0.427817	0.302844	1.0275e-05	1.21647e-05	MTSS1	genebody
chr5	292861	292886	0.9444	0.620949	0.32345	4.48847e-09	1.00503e-08	TBC1D22A	genebody
chr5	81309223	81309273	0.760124	0.495161	0.264963	4.45922e-07	6.20676e-07	VDR	genebody
chr6	3562789	3562799	0.90181	0.587634	0.314176	3.12107e-08	5.35783e-08	GSE1	genebody
chr6	47461701	47461778	0.750795	0.691708	0.0590865	0.00299075	0.00314333	IRF2BP1	genebody
chr6	58108804	58108814	0.875105	0.649661	0.225444	2.4932e-08	4.50526e-08	CPTP	genebody
chr6	69588412	69588476	0.80528	0.622002	0.183278	2.04552e-18	1.3168e-17	EPHA2	genebody
chr7	131050652	131050733	0.514316	0.230744	0.283572	6.67231e-21	7.63609e-20	TDRD9	genebody
chr8	339051	339060	0.861899	0.600293	0.261606	1.74215e-08	3.45079e-08	FGFR3	genebody
chr8	495923	495979	0.930554	0.654768	0.275786	1.61326e-31	8.30827e-30	WHSC1	genebody
chr8	1694435	1694466	0.603425	0.324493	0.278932	7.42381e-09	1.56052e-08	RGS12	genebody
chr8	50014113	50014177	0.686637	0.884106	-0.197469	0.00011279	0.000124918	ETFDH	genebody
chr8	71291727	71291768	0.673269	0.892537	-0.219268	9.75513e-08	1.56997e-07	AMBN	genebody
chr8	139774453	139774557	0.585218	0.451982	0.133236	7.02791e-15	3.29034e-14	NAP1L5	genebody
chr8	139774453	139774557	0.585218	0.451982	0.133236	7.02791e-15	3.29034e-14	HERC3	genebody
chr9	23000564	23000631	0.886168	0.621727	0.264441	5.79203e-12	1.9886e-11	FZD4	genebody
chr9	29754057	29754100	0.906155	0.723455	0.1827	2.34285e-07	3.44733e-07	CEP295	genebody
chr9	124494908	124494925	0.940789	0.684603	0.256186	4.32664e-15	2.12211e-14	TPK1	genebody
chr9	149713025	149713101	0.121031	0.319888	-0.198857	3.92845e-44	4.0463e-42	ZPBP	genebody
chr9	149713180	149713247	0.195198	0.433635	-0.238437	1.71088e-29	5.87403e-28	ZPBP	genebody
chr1	1950611	1950662	0.391699	0.121602	0.270097	1.02616e-06	1.35505e-06	null	intergenic
chr1	307683210	307683282	0.496278	0.253738	0.24254	2.16387e-08	4.20525e-08	null	intergenic
chr1	313895604	313895634	0.890256	0.637985	0.25227	3.61171e-11	1.06287e-10	null	intergenic
chr1	314078900	314078914	0.880213	0.707111	0.173102	1.04976e-07	1.66347e-07	null	intergenic
chr11	72436	72439	0.946886	0.741116	0.205771	4.19148e-09	9.59384e-09	null	intergenic
chr11	2322446	2322498	0.570019	0.419124	0.150894	5.45107e-07	7.48614e-07	null	intergenic
chr12	949109	949175	0.295165	0.135349	0.159816	9.93538e-20	1.02334e-18	null	intergenic
chr13	216766713	216766788	0.836212	0.689526	0.146686	6.14168e-06	7.44227e-06	null	intergenic
chr14	32960068	32960082	0.917811	0.702944	0.214867	1.3515e-06	1.74006e-06	null	intergenic
chr14	146517533	146517574	0.531963	0.392381	0.139582	0.0318905	0.0318905	null	intergenic
chr15	90083099	90083144	0.131179	0.553906	-0.422727	1.08416e-08	2.23337e-08	null	intergenic
chr17	58544713	58544777	0.5713	0.446548	0.124752	9.24189e-06	1.10688e-05	null	intergenic
chr17	68071768	68071849	0.413061	0.103054	0.310006	6.68659e-22	1.14786e-20	null	intergenic
chr18	5453105	5453143	0.693979	0.531294	0.162684	3.39201e-08	5.72749e-08	null	intergenic
chr18	54882215	54882268	0.0881383	0.276174	-0.188035	3.5009e-14	1.44237e-13	null	intergenic
chr18	59904201	59904233	0.224831	0.0268972	0.197934	1.92504e-13	7.62611e-13	null	intergenic
chr2	2190	2233	0.885146	0.737452	0.147694	8.31818e-07	1.12733e-06	null	intergenic
chr2	32319	32371	0.3814	0.157148	0.224251	2.13913e-09	5.37392e-09	null	intergenic
chr2	272274	272317	0.590114	0.344498	0.245616	1.75196e-06	2.2278e-06	null	intergenic
chr2	5615713	5615754	0.769387	0.574605	0.194782	3.75004e-09	8.98264e-09	null	intergenic
chr2	57819951	57820046	0.381864	0.207257	0.174607	6.17883e-19	4.89553e-18	null	intergenic
chr2	75675483	75675540	0.703727	0.497269	0.206459	2.52871e-09	6.20136e-09	null	intergenic
chr3	124815	124859	0.373487	0.16742	0.206067	2.23646e-05	2.5595e-05	null	intergenic
chr3	834215	834276	0.495118	0.637837	-0.142719	0.00884747	0.00902267	null	intergenic
chr3	39015766	39015826	0.869918	0.570925	0.298993	3.90241e-09	9.13519e-09	null	intergenic
chr3	41284360	41284415	0.657951	0.447199	0.210752	1.84074e-10	5.12421e-10	null	intergenic
chr3	41285626	41285675	0.85018	0.597366	0.252814	2.28944e-11	6.93565e-11	null	intergenic
chr4	5659034	5659076	0.590363	0.920092	-0.329729	2.4568e-08	4.50526e-08	null	intergenic
chr6	864891	864931	0.426365	0.205801	0.220565	1.03538e-09	2.66609e-09	null	intergenic
chr6	865289	865304	0.423289	0.198314	0.224976	1.22641e-10	3.50888e-10	null	intergenic
chr6	3830488	3830524	0.486225	0.768194	-0.281969	5.91593e-13	2.17622e-12	null	intergenic
chr6	12012757	12012801	0.0330303	0.374162	-0.341132	5.63087e-09	1.234e-08	null	intergenic
chr6	12027598	12027641	0.450854	0.30067	0.150184	7.06392e-09	1.5158e-08	null	intergenic
chr6	37652867	37652899	0.501164	0.912022	-0.410858	4.17289e-07	5.96955e-07	null	intergenic
chr6	38727876	38727915	0.690532	0.462327	0.228204	5.73527e-10	1.55456e-09	null	intergenic
chr6	38957898	38957906	0.635978	0.934459	-0.298481	1.10861e-07	1.73011e-07	null	intergenic
chr6	57901217	57901227	0.918457	0.613211	0.305246	1.85608e-15	9.55879e-15	null	intergenic
chr6	59538021	59538051	0.413676	0.248212	0.165464	2.33848e-06	2.93736e-06	null	intergenic
chr6	151129480	151129515	0.753973	0.66318	0.0907937	0.000357563	0.000387674	null	intergenic
chr6	155101370	155101438	0.810369	0.505953	0.304415	4.00289e-16	2.29054e-15	null	intergenic
chr7	2565378	2565384	0.779877	0.502344	0.277533	1.60981e-07	2.43839e-07	null	intergenic
chr7	37602572	37602638	0.627902	0.495445	0.132457	1.17833e-06	1.53631e-06	null	intergenic
chr7	101947142	101947199	0.895591	0.732466	0.163125	4.92322e-08	8.1789e-08	null	intergenic
chr8	77334542	77334557	0.659333	0.514527	0.144806	0.00883204	0.00902267	null	intergenic
chr8	93582270	93582310	0.648708	0.46088	0.187827	0.000212286	0.000232612	null	intergenic
chr8	143068666	143068692	0.102638	0.26909	-0.166453	1.82545e-05	2.1366e-05	null	intergenic
chr9	1317397	1317424	0.404326	0.124487	0.279839	4.35164e-13	1.66007e-12	null	intergenic
chr9	3834401	3834452	0.711209	0.488151	0.223058	8.72327e-15	3.90651e-14	null	intergenic
chr9	8563242	8563273	0.688449	0.565775	0.122675	0.00269919	0.00286615	null	intergenic

## Sheet: Table S4
OntologySource	Term	FisherExact	#Genes	Associated Genes
GO Molecular Function	steroid hormone receptor activity	0.00075	3	NR3C1, RARA, VDR
GO Biological Process	bone development	0.0028	2	WHSC1, SPNS2
GO Biological Process	substrate adhesion-dependent cell spreading	0.0041	2	MICALL2, FZD4
GO Biological Process	vasculogenesis	0.0067	2	EPHA2, FZD4
GO Biological Process	skeletal system development	0.0086	2	EPHA2, VDR
GO Biological Process	activation of GTPase activity	0.011	2	EPHA2, TBC1D22A
GO Biological Process	axonogenesis	0.012	2	ADCY1, STK11
GO Biological Process	canonical Wnt signaling pathway	0.017	2	FZD4, STK11
KEGG pathway	Melanogenesis	0.028	2	ADCY1, FZD4
GO Biological Process	protein phosphorylation	0.03	2	RARA, STK11
GO Biological Process	protein ubiquitination involved in ubiquitin-dependent protein catabolic process	0.031	2	HERC3, ABTB2
GO Biological Process	transmembrane transport	0.032	2	SLC5A10, SPNS2
GO Molecular Function	transporter activity	0.034	2	IGF2R, SLC15A3
GO Molecular Function	transcription coactivator activity	0.046	2	CREBBP, RARA
GO Molecular Function	chromatin binding	0.049	3	BAHCC1, CREBBP, WHSC1

## Sheet: Table S5
Chromosome	Start	End	Preterm-5d-ENT	Term-5d-ENT	Methylation Difference	Raw p-value	Adjusted p-value	Gene symbol	Location	Overlap with Birth pDMR
chr8	495905	495973	0.900509	0.661788	0.238721	1.83452e-31	1.28416e-29	WHSC1	genebody	yes
chr2	151134579	151134656	0.912224	0.702003	0.210221	1.2648e-18	1.71628e-17	NR3C1	genebody	yes
chr11	86119033	86119144	0.578457	0.380264	0.198192	6.02142e-17	5.26874e-16	LAMP1	genebody	no
chr2	181354	181424	0.554154	0.351524	0.20263	1.96744e-15	1.53023e-14	SLC25A22	genebody	no
chr18	11238813	11238927	0.640159	0.428222	0.211937	4.11424e-14	2.61815e-13	KIAA1549	genebody	no
chr9	7571612	7571686	0.675152	0.407239	0.267913	5.15094e-14	2.77359e-13	PHOX2A	genebody	no
chr12	963766	963788	0.510239	0.255288	0.25495	1.98858e-12	8.18827e-12	SLC16A3	genebody	no
chr8	340686	340715	0.842541	0.663831	0.17871	1.75166e-11	6.13082e-11	FGFR3	genebody	no
chr14	145418372	145418462	0.62556	0.444604	0.180955	8.02529e-11	2.6751e-10	LHPP	genebody	yes
chr2	6432993	6433035	0.382588	0.143269	0.23932	8.53592e-11	2.71598e-10	EHD1	genebody	no
chr14	145450661	145450732	0.560611	0.377583	0.183028	1.5563e-10	4.26278e-10	LHPP	genebody	no
chr8	119922471	119922540	0.2798	0.105412	0.174387	1.58332e-10	4.26278e-10	PITX2C	genebody	no
chr3	40920840	40920915	0.520345	0.320617	0.199728	2.76161e-10	6.90403e-10	NPRL3	genebody	no
chr12	4148161	4148185	0.606771	0.391836	0.214935	1.06135e-09	2.39659e-09	SEPT9	genebody	no
chr10	56218818	56218846	0.557308	0.345441	0.211867	2.89906e-09	5.96865e-09	KIAA1217	genebody	no
chr17	46838162	46838229	0.816998	0.532724	0.284274	5.73884e-09	1.14777e-08	LBP	genebody	yes
chr8	1276181	1276225	0.8036	0.587118	0.216481	9.23561e-09	1.79581e-08	ADD1	genebody	no
chr10	24803069	24803097	0.79435	0.572026	0.222324	1.65243e-07	2.75405e-07	CRB1	genebody	no
chr12	49704260	49704280	0.678431	0.531237	0.147194	1.72657e-07	2.8107e-07	SLC43A2	genebody	no
chr7	129909940	129909984	0.419206	0.277095	0.142111	3.14854e-07	4.89773e-07	PPP2R5C	genebody	no
chr6	4229933	4230015	0.576048	0.394841	0.181207	4.43009e-07	6.74144e-07	ZDHHC7	genebody	no
chr2	158050072	158050108	0.656941	0.381058	0.275883	1.76097e-06	2.41702e-06	PDGFRB	genebody	no
chr9	7571460	7571511	0.650839	0.403463	0.247377	2.97192e-06	3.92518e-06	PHOX2A	genebody	no
chr12	1529443	1529513	0.67295	0.53572	0.13723	3.58221e-06	4.6436e-06	BAIAP2	genebody	no
chr18	53758627	53758639	0.520937	0.311622	0.209315	5.68713e-05	6.74744e-05	TNS3	genebody	no
chr5	6037851	6037936	0.619284	0.42327	0.196014	0.000115743	0.000135034	RPS19BP1	genebody	no
chr3	750062	750113	0.507138	0.347426	0.159711	0.000171394	0.000196681	CYP2W1	genebody	no
chr3	41296557	41296611	0.355184	0.220435	0.134749	0.000403219	0.000448021	CAPN15	genebody	no
chr5	1150545	1150573	0.598893	0.680968	-0.0820756	0.00600169	0.00627043	FBLN1	genebody	no
chr3	1464361	1464427	0.684614	0.434383	0.250231	6.79639e-23	2.37874e-21	null	intergenic	no
chr2	66943544	66943666	0.422329	0.0108478	0.411481	1.06036e-21	2.47418e-20	null	intergenic	no
chr3	42761965	42762027	0.825226	0.544977	0.280249	1.44265e-21	2.52464e-20	null	intergenic	no
chr1	2895094	2895189	0.63004	0.4068	0.22324	1.4711e-18	1.71628e-17	null	intergenic	no
chr18	58673274	58673357	0.717743	0.500004	0.217739	1.10308e-17	1.10308e-16	null	intergenic	no
chr3	41193022	41193072	0.713484	0.479463	0.234021	2.66074e-14	1.86252e-13	null	intergenic	no
chr6	3555645	3555702	0.762866	0.525196	0.23767	5.12427e-14	2.77359e-13	null	intergenic	no
chr13	216949997	216950040	0.842941	0.586209	0.256732	6.27806e-14	3.13903e-13	null	intergenic	no
chr18	56231441	56231485	0.613368	0.371774	0.241595	6.55373e-13	3.05841e-12	null	intergenic	no
chr2	157662897	157662969	0.800008	0.532239	0.267768	4.51505e-12	1.75585e-11	null	intergenic	no
chr15	153331031	153331097	0.620741	0.415757	0.204984	1.3431e-11	4.94828e-11	null	intergenic	no
chr10	71479186	71479195	0.571174	0.342443	0.228731	9.79897e-11	2.9823e-10	null	intergenic	no
chr2	436823	436892	0.599915	0.374962	0.224952	1.56376e-10	4.26278e-10	null	intergenic	no
chr17	58544692	58544748	0.593113	0.424458	0.168655	2.0813e-10	5.39596e-10	null	intergenic	yes
chr13	216255622	216255668	0.581853	0.276609	0.305244	6.08433e-10	1.41968e-09	null	intergenic	no
chr1	314078890	314078938	0.802093	0.612243	0.189851	1.62019e-09	3.54417e-09	null	intergenic	yes
chr10	73083252	73083301	0.587821	0.354538	0.233283	2.18739e-09	4.63991e-09	null	intergenic	no
chr3	837321	837353	0.56272	0.386203	0.176517	2.43987e-08	4.61596e-08	null	intergenic	no
chr7	131005722	131005748	0.555275	0.233296	0.321979	3.76881e-08	6.94254e-08	null	intergenic	no
chr5	93062814	93062860	0.475078	0.319495	0.155582	4.37468e-08	7.68618e-08	null	intergenic	no
chr16	86009442	86009525	0.406793	0.31162	0.0951737	4.39211e-08	7.68618e-08	null	intergenic	no
chr6	57317365	57317383	0.604836	0.731209	-0.126373	1.17569e-07	2.00728e-07	null	intergenic	no
chr1	279075127	279075177	0.281971	0.104558	0.177413	2.08502e-07	3.31708e-07	null	intergenic	no
chr8	8705959	8706001	0.402076	0.100682	0.301394	6.77544e-07	1.00911e-06	null	intergenic	no
chr11	3957640	3957689	0.585189	0.323024	0.262166	8.71865e-07	1.27147e-06	null	intergenic	no
chr15	151781582	151781645	0.421289	0.233374	0.187915	1.66811e-06	2.33536e-06	null	intergenic	no
chr6	155099526	155099585	0.697891	0.36063	0.337261	2.38028e-06	3.20422e-06	null	intergenic	no
chr11	3034781	3034837	0.764815	0.507614	0.257201	1.83652e-05	2.29565e-05	null	intergenic	no
chr11	3966725	3966785	0.869444	0.604244	0.2652	1.92524e-05	2.36433e-05	null	intergenic	no
chr6	58062186	58062242	0.512358	0.320578	0.19178	5.1421e-05	6.20598e-05	null	intergenic	no
chr12	1298998	1299044	0.506075	0.376662	0.129412	0.000198227	0.000223805	null	intergenic	no
chr7	3235084	3235158	0.815281	0.624549	0.190732	0.000436933	0.000477895	null	intergenic	no
chr7	65338871	65338919	0.613901	0.944961	-0.33106	0.00114078	0.00120992	null	intergenic	no
chr3	120193025	120193072	0.624428	0.424444	0.199984	0.011589	0.0119299	null	intergenic	no
chr3	16015305	16015315	0.678363	0.541714	0.13665	0.0201752	0.0201752	null	intergenic	no
chr1	302268259	302268332	0.568861	0.348561	0.2203	1.41669e-12	6.19803e-12	ENG	promoter	no
chr12	963766	963788	0.510239	0.255288	0.25495	1.98858e-12	8.18827e-12	SLC16A3	promoter	no
chr8	340686	340715	0.842541	0.663831	0.17871	1.75166e-11	6.13082e-11	FGFR3	promoter	no
chr6	58108087	58108157	0.673224	0.479691	0.193533	5.07231e-10	1.22435e-09	CPSF3L	promoter	no
chr6	58108087	58108157	0.673224	0.479691	0.193533	5.07231e-10	1.22435e-09	CPTP	promoter	no
chr17	46838162	46838229	0.816998	0.532724	0.284274	5.73884e-09	1.14777e-08	LBP	promoter	yes

## Sheet: Table S6 
Chromosome	Start	End	Preterm-5d-TPN	Term-5d-TPN	Methylation Difference	Raw p-value	Adjusted p-value	Gene symbol	Location	Overlap with Birth pDMR
chr2	151135	151349	0.403167	0.600346	-0.197179	3.63261e-33	1.36718e-31	CD151	promoter	no
chr7	80251001	80251129	0.524345	0.74033	-0.215984	1.40978e-24	1.74223e-23	LTB4R2	promoter	no
chr3	125994787	125994911	0.541062	0.322404	0.218658	1.83922e-17	9.22955e-17	SDC1	promoter	no
chr8	340687	340807	0.819913	0.600509	0.219404	6.72682e-30	1.63818e-28	FGFR3	promoter	no
chr3	41307918	41308036	0.611227	0.420023	0.191204	2.21916e-19	1.45831e-18	RAB11FIP3	promoter	no
chr7	128904488	128904606	0.552327	0.218582	0.333745	8.6073e-13	2.45753e-12	AMN	promoter	no
chr8	10610152	10610263	0.45166	0.677937	-0.226277	4.81353e-10	9.03764e-10	FBXL5	promoter	no
chr1	298850495	298850597	0.69819	0.407835	0.290354	5.16117e-19	3.28727e-18	NEK6	promoter	no
chr6	69201806	69201907	0.610215	0.307282	0.302933	4.18593e-27	7.07336e-26	AGMAT	promoter	no
chr17	46838162	46838261	0.84941	0.609389	0.240021	1.49406e-15	6.12416e-15	LBP	promoter	yes
chr8	83285578	83285675	0.368609	0.558458	-0.189848	1.18421e-21	1.05433e-20	MAB21L2	promoter	no
chr17	66520902	66520998	0.650825	0.250924	0.399901	1.514e-21	1.27917e-20	CTSZ	promoter	no
chr9	8087168	8087257	0.586335	0.339265	0.247069	6.86933e-18	3.74198e-17	STARD10	promoter	no
chr8	4275039	4275126	0.601658	0.316724	0.284934	9.33543e-28	1.68038e-26	ssc-mir-95	promoter	no
chr3	1158633	1158719	0.626441	0.405657	0.220784	4.43098e-14	1.50363e-13	TMEM184A	promoter	no
chr12	961470	961554	0.591495	0.302318	0.289177	3.71008e-12	9.3657e-12	SLC16A3	promoter	no
chr9	8087315	8087399	0.48566	0.231968	0.253692	2.67048e-18	1.53553e-17	STARD10	promoter	no
chr2	7456	7539	0.676237	0.380589	0.295647	1.08662e-19	7.49768e-19	MUC5AC	promoter	no
chr6	12235608	12235688	0.585037	0.253794	0.331243	1.08348e-31	3.45046e-30	BCAR1	promoter	no
chr4	120848988	120849062	0.602515	0.351354	0.251161	1.15359e-18	6.92153e-18	EPS8L3	promoter	no
chr8	75007930	75008002	0.497227	0.179542	0.317685	2.19062e-11	5.03035e-11	PARM1	promoter	no
chr1	313870411	313870479	0.375386	0.246461	0.128925	2.29495e-09	3.91797e-09	LCN15	promoter	no
chr4	465042	465109	0.547576	0.307351	0.240224	1.9554e-20	1.47188e-19	ZIP4	promoter	no
chr12	5519347	5519411	0.439332	0.68701	-0.247678	4.04688e-09	6.62217e-09	UNC13D	promoter	no
chr6	40205854	40205918	0.597414	0.409664	0.18775	7.91102e-08	1.07031e-07	HAMP	promoter	no
chr15	134636161	134636224	0.571356	0.348841	0.222514	3.67407e-12	9.30315e-12	GMPPA	promoter	no
chr2	7743	7806	0.459914	0.264794	0.19512	1.6248e-17	8.40836e-17	MUC5AC	promoter	no
chr2	155913	155975	0.736764	0.563184	0.173579	1.40571e-07	1.83875e-07	EFCAB4A	promoter	no
chr14	52718859	52718920	0.73118	0.346478	0.384702	7.17286e-09	1.1311e-08	BCR	promoter	no
chr1	264134601	264134657	0.476309	0.609035	-0.132726	1.37689e-06	1.53234e-06	TPM2	promoter	no
chr1	314146867	314146923	0.543435	0.311412	0.232023	4.21479e-16	1.8563e-15	RNF224	promoter	no
chr8	338550	338606	0.718304	0.371183	0.347121	9.72078e-21	7.52225e-20	FGFR3	promoter	no
chr3	122273777	122273831	0.507636	0.306976	0.200659	2.98436e-10	5.76003e-10	KLHL29	promoter	no
chr7	128588577	128588630	0.678461	0.42356	0.254901	6.90123e-10	1.26983e-09	DEGS2	promoter	no
chr6	125237673	125237724	0.733576	0.507655	0.22592	1.50923e-06	1.67289e-06	SURF6	promoter	no
chr9	149713025	149713075	0.130247	0.268873	-0.138626	2.5564e-15	1.01231e-14	ZPBP	promoter	yes
chr3	807317	807364	0.534479	0.244981	0.289499	1.08372e-19	7.49768e-19	GPR146	promoter	no
chr12	5364838	5364883	0.635397	0.251925	0.383471	9.08126e-13	2.56631e-12	EVPL	promoter	no
chr2	52580064	52580108	0.431764	0.195631	0.236133	4.48593e-13	1.33131e-12	ADM	promoter	no
chr6	58034763	58034806	0.56116	0.3414	0.21976	1.66718e-10	3.33955e-10	TTLL10	promoter	no
chr12	333542	333583	0.896518	0.633312	0.263206	1.31902e-08	1.97853e-08	ZNF750	promoter	no
chr12	24743307	24743348	0.586	0.35657	0.22943	9.99997e-15	3.64756e-14	HOXB1	promoter	no
chr11	50031075	50031115	0.626017	0.206851	0.419167	4.37104e-08	6.1239e-08	KLF5	promoter	no
chr11	50030974	50031012	0.621049	0.188106	0.432942	7.98656e-13	2.29614e-12	KLF5	promoter	no
chr17	69200032	69200070	0.318019	0.147107	0.170913	5.51107e-07	6.45426e-07	RBBP8NL	promoter	no
chr12	5365078	5365114	0.489304	0.271251	0.218053	6.40611e-10	1.18135e-09	EVPL	promoter	no
chr3	41368665	41368700	0.61714	0.423657	0.193483	4.02957e-07	4.82151e-07	RHOT2	promoter	no
chr3	60626982	60627017	0.646536	0.411009	0.235527	1.18568e-08	1.7915e-08	FABP1	promoter	no
chr2	155449	155482	0.528139	0.233563	0.294576	1.84929e-07	2.36664e-07	EFCAB4A	promoter	no
chr8	338274	338307	0.492151	0.271811	0.22034	1.41597e-09	2.47347e-09	FGFR3	promoter	no
chr1	285747216	285747248	0.502984	0.233942	0.269042	4.7333e-07	5.59083e-07	KIF12	promoter	no
chr7	128904352	128904384	0.507576	0.293158	0.214418	7.91333e-10	1.44005e-09	AMN	promoter	no
chr6	54417885	54417916	0.931651	0.652405	0.279246	4.52894e-08	6.3344e-08	TMEM86B	promoter	no
chr6	58108087	58108118	0.613428	0.363515	0.249913	2.46542e-16	1.09932e-15	CPTP	promoter	no
chr6	58108087	58108118	0.613428	0.363515	0.249913	2.46542e-16	1.09932e-15	CPSF3L	promoter	no
chr15	134288402	134288428	0.361272	0.150073	0.211199	1.20129e-08	1.81178e-08	ABCB6	promoter	no
chr6	54418562	54418588	0.576953	0.263528	0.313425	1.33742e-10	2.72084e-10	TMEM86B	promoter	no
chr18	55901970	55901994	0.513431	0.746606	-0.233175	1.55483e-06	1.71653e-06	GCK	promoter	no
chr12	963766	963788	0.516851	0.311607	0.205244	9.71332e-11	2.03611e-10	SLC16A3	promoter	no
chr12	5520698	5520719	0.635126	0.374073	0.261054	1.04989e-05	1.09298e-05	UNC13D	promoter	no
chr7	80251300	80251320	0.542657	0.736493	-0.193835	4.57564e-09	7.42868e-09	LTB4R2	promoter	no
chr15	61754315	61754333	0.587777	0.376904	0.210873	1.56235e-09	2.72342e-09	GSR	promoter	no
chr8	75008059	75008077	0.467317	0.235172	0.232145	6.89659e-07	7.99773e-07	PARM1	promoter	no
chr1	313741704	313741721	0.58127	0.348056	0.233214	4.11763e-12	1.03003e-11	AGPAT2	promoter	no
chr13	82429055	82429072	0.422432	0.199948	0.222484	1.17985e-07	1.55808e-07	TF	promoter	no
chr2	75725705	75725722	0.512679	0.240375	0.272304	6.36531e-08	8.72596e-08	SMIM24	promoter	no
chr4	142223039	142223056	0.68901	0.314848	0.374162	2.97735e-06	3.19333e-06	CLCA2	promoter	no
chr1	313818093	313818108	0.487796	0.285922	0.201874	3.43604e-08	4.8968e-08	MAMDC4	promoter	no
chr1	314146799	314146810	0.579572	0.307071	0.272501	2.43534e-10	4.80109e-10	RNF224	promoter	no
chr1	313817978	313817986	0.53374	0.307225	0.226515	3.19559e-07	3.88539e-07	MAMDC4	promoter	no
chr4	496562	496570	0.611275	0.371385	0.239889	4.63163e-07	5.48639e-07	CU468594.10	promoter	no
chr1	307681225	307681562	0.44537	0.217384	0.227986	2.6018e-52	7.18097e-50	null	intergenic	no
chr6	58065095	58065383	0.531727	0.269907	0.26182	4.21249e-48	8.71986e-46	null	intergenic	no
chr3	129688420	129688621	0.604879	0.330053	0.274826	6.95707e-24	7.68061e-23	null	intergenic	no
chr14	152861772	152861972	0.643769	0.363848	0.279921	1.37857e-43	1.14145e-41	null	intergenic	no
chr1	307682658	307682857	0.454651	0.223751	0.2309	9.77595e-45	1.01181e-42	null	intergenic	no
chr6	2911370	2911567	0.54479	0.330288	0.214502	7.09029e-28	1.30461e-26	null	intergenic	no
chr2	436944	437128	0.534665	0.306552	0.228114	9.00668e-37	4.66096e-35	null	intergenic	no
chr18	56231407	56231583	0.726171	0.45011	0.276061	1.04245e-31	3.45046e-30	null	intergenic	no
chr15	153330936	153331097	0.58467	0.421268	0.163402	1.12609e-19	7.70578e-19	null	intergenic	no
chr6	3863999	3864148	0.782748	0.503001	0.279748	6.59867e-23	6.28011e-22	null	intergenic	no
chr17	65471352	65471495	0.527497	0.334978	0.192519	1.37608e-16	6.26039e-16	null	intergenic	no
chr11	86073933	86074074	0.476501	0.269448	0.207053	1.31172e-21	1.1497e-20	null	intergenic	no
chr9	10895994	10896130	0.639671	0.379102	0.260569	4.11234e-21	3.27406e-20	null	intergenic	no
chr1	313895504	313895634	0.891292	0.674217	0.217075	4.69174e-29	9.96092e-28	null	intergenic	yes
chr6	3664510	3664640	0.795394	0.498633	0.296761	1.77633e-13	5.48806e-13	null	intergenic	no
chr11	2322408	2322536	0.6149	0.362688	0.252212	8.27761e-26	1.20243e-24	null	intergenic	yes
chr5	1468317	1468445	0.833291	0.575405	0.257886	6.06811e-23	5.84232e-22	null	intergenic	no
chr6	38740702	38740830	0.787503	0.531554	0.255949	2.18203e-34	9.50907e-33	null	intergenic	no
chr8	275466	275592	0.629959	0.322527	0.307432	8.982e-18	4.82928e-17	null	intergenic	no
chr1	307685378	307685501	0.460014	0.23394	0.226074	7.48971e-26	1.10741e-24	null	intergenic	no
chr8	271563	271681	0.666686	0.399492	0.267194	2.22012e-14	7.78925e-14	null	intergenic	no
chr15	154696300	154696417	0.549804	0.35132	0.198485	3.65487e-24	4.2031e-23	null	intergenic	no
chr2	162277837	162277954	0.567356	0.2911	0.276256	8.12598e-19	5.02113e-18	null	intergenic	no
chr11	86069834	86069948	0.725558	0.479455	0.246102	4.11221e-20	3.01319e-19	null	intergenic	no
chr12	1618875	1618989	0.570643	0.342227	0.228417	1.22328e-29	2.73751e-28	null	intergenic	no
chr2	149670685	149670799	0.480877	0.310783	0.170094	3.77994e-13	1.12582e-12	null	intergenic	no
chr11	3971588	3971701	0.505375	0.221961	0.283414	5.46896e-14	1.82593e-13	null	intergenic	no
chr2	147334617	147334730	0.511836	0.784567	-0.27273	3.49318e-17	1.69144e-16	null	intergenic	no
chr3	41283970	41284083	0.72383	0.529894	0.193937	2.79156e-12	7.17889e-12	null	intergenic	no
chr1	307704694	307704806	0.468825	0.258781	0.210044	1.34846e-46	2.23304e-44	null	intergenic	no
chr12	890692	890803	0.497704	0.243329	0.254374	1.52293e-10	3.0831e-10	null	intergenic	no
chr4	141385545	141385656	0.657648	0.409867	0.247781	2.74821e-12	7.11099e-12	null	intergenic	no
chr1	3100913	3101022	0.550509	0.313722	0.236787	3.11107e-21	2.50094e-20	null	intergenic	no
chr1	3110797	3110906	0.629381	0.362752	0.266629	1.85297e-11	4.29764e-11	null	intergenic	no
chr17	59040247	59040355	0.688975	0.413503	0.275472	8.13077e-09	1.26785e-08	null	intergenic	no
chr9	143966879	143966986	0.485148	0.303098	0.18205	6.82498e-11	1.48322e-10	null	intergenic	no
chr1	2895094	2895199	0.701602	0.399306	0.302296	1.46177e-41	1.10031e-39	null	intergenic	no
chr12	63225615	63225719	0.505184	0.278396	0.226788	1.2105e-19	8.21551e-19	null	intergenic	no
chr3	1141749	1141853	0.462106	0.226421	0.235685	5.18318e-20	3.73189e-19	null	intergenic	no
chr15	154911120	154911223	0.596679	0.380954	0.215725	1.84417e-21	1.52643e-20	null	intergenic	no
chr16	85692836	85692939	0.591366	0.35896	0.232405	4.1025e-18	2.29518e-17	null	intergenic	no
chr16	85777480	85777582	0.580071	0.360621	0.21945	1.13949e-18	6.88687e-18	null	intergenic	no
chr3	154665	154767	0.551645	0.296103	0.255542	5.02958e-46	5.94927e-44	null	intergenic	no
chr6	3555608	3555710	0.790913	0.539428	0.251485	2.24234e-33	9.28329e-32	null	intergenic	no
chr6	9522591	9522693	0.595863	0.775763	-0.179901	7.05379e-16	3.01474e-15	null	intergenic	no
chr9	2486597	2486697	0.636378	0.422191	0.214187	4.33434e-15	1.66923e-14	null	intergenic	no
chr17	69249270	69249369	0.426053	0.178631	0.247422	2.0829e-23	2.21108e-22	null	intergenic	no
chr9	150726624	150726723	0.721929	0.493512	0.228416	4.10071e-07	4.89691e-07	null	intergenic	no
chr12	35023161	35023259	0.597	0.825615	-0.228616	1.39563e-17	7.26779e-17	null	intergenic	no
chr12	49111389	49111487	0.585588	0.755867	-0.170279	5.72024e-11	1.25301e-10	null	intergenic	no
chr14	148081525	148081623	0.701056	0.480118	0.220938	3.22534e-15	1.25971e-14	null	intergenic	no
chr6	58061181	58061279	0.529584	0.240546	0.289038	3.75198e-29	8.17536e-28	null	intergenic	no
chr13	58380950	58381047	0.569933	0.340123	0.22981	8.48774e-14	2.76687e-13	null	intergenic	no
chr14	88154732	88154829	0.534016	0.721342	-0.187326	2.29625e-12	6.11348e-12	null	intergenic	no
chr1	275741661	275741757	0.773839	0.583768	0.190071	2.49769e-09	4.22059e-09	null	intergenic	no
chr2	158333507	158333603	0.478499	0.249996	0.228503	5.9584e-07	6.93889e-07	null	intergenic	no
chr3	12252	12348	0.54751	0.31084	0.236671	1.0284e-29	2.36531e-28	null	intergenic	no
chr10	28298497	28298592	0.535249	0.301475	0.233774	1.34714e-14	4.84969e-14	null	intergenic	no
chr11	4782692	4782786	0.702928	0.470336	0.232592	5.29354e-26	7.96918e-25	null	intergenic	no
chr17	69169151	69169245	0.54021	0.27856	0.261651	3.41025e-30	8.55663e-29	null	intergenic	no
chr2	158207979	158208073	0.477282	0.24068	0.236602	6.49423e-38	3.84087e-36	null	intergenic	no
chr12	40185760	40185853	0.705802	0.425642	0.28016	3.48984e-26	5.35108e-25	null	intergenic	no
chr3	129692252	129692345	0.648911	0.386286	0.262625	3.26094e-18	1.83678e-17	null	intergenic	no
chr8	268896	268989	0.498186	0.271812	0.226375	8.87849e-11	1.88191e-10	null	intergenic	no
chr12	62907423	62907515	0.618402	0.385643	0.232759	1.72489e-17	8.81611e-17	null	intergenic	no
chr15	62817391	62817483	0.583932	0.399221	0.18471	1.28256e-11	3.03417e-11	null	intergenic	no
chr6	51574668	51574760	0.591074	0.294599	0.296475	2.53371e-11	5.74771e-11	null	intergenic	no
chr6	59462246	59462338	0.722287	0.523774	0.198514	4.8854e-13	1.43954e-12	null	intergenic	no
chr1	307670050	307670141	0.599944	0.325922	0.274022	1.37689e-17	7.21561e-17	null	intergenic	no
chr10	71459059	71459150	0.461828	0.245494	0.216334	7.38802e-20	5.27352e-19	null	intergenic	no
chr2	436758	436849	0.523474	0.358758	0.164716	1.70821e-12	4.71466e-12	null	intergenic	no
chr6	63352019	63352110	0.486461	0.284085	0.202376	1.9777e-13	6.06494e-13	null	intergenic	no
chr1	307704900	307704990	0.577996	0.33654	0.241456	8.83587e-27	1.43453e-25	null	intergenic	no
chr8	8715515	8715605	0.470579	0.213941	0.256637	1.27298e-17	6.71354e-17	null	intergenic	no
chr2	3386434	3386523	0.548802	0.797531	-0.24873	1.3725e-16	6.26039e-16	null	intergenic	no
chr6	50901905	50901994	0.51269	0.331212	0.181478	6.82779e-09	1.08289e-08	null	intergenic	no
chr8	1859934	1860023	0.70252	0.390313	0.312207	5.69759e-28	1.07218e-26	null	intergenic	no
chr16	86009442	86009530	0.555871	0.246291	0.30958	5.524e-44	5.08208e-42	null	intergenic	no
chr6	7395008	7395096	0.793465	0.447018	0.346447	1.33591e-10	2.72084e-10	null	intergenic	no
chr17	69168558	69168645	0.727364	0.38611	0.341255	2.74654e-14	9.39727e-14	null	intergenic	no
chr6	3897705	3897792	0.621798	0.378675	0.243123	5.56241e-10	1.03966e-09	null	intergenic	no
chr6	58543094	58543181	0.638933	0.430983	0.20795	1.56262e-08	2.31746e-08	null	intergenic	no
chr14	151141674	151141760	0.712674	0.358696	0.353978	1.29084e-25	1.76658e-24	null	intergenic	no
chr6	894478	894563	0.825025	0.61777	0.207255	2.07919e-14	7.32584e-14	null	intergenic	no
chr2	142379417	142379501	0.568191	0.342605	0.225586	1.25051e-18	7.44909e-18	null	intergenic	no
chr6	93352683	93352767	0.52684	0.249964	0.276876	6.37857e-08	8.72968e-08	null	intergenic	no
chr6	151129147	151129231	0.425796	0.696168	-0.270373	2.61507e-20	1.9507e-19	null	intergenic	no
chr1	308573423	308573506	0.676835	0.408114	0.268721	2.88583e-13	8.72069e-13	null	intergenic	no
chr2	5615671	5615754	0.734263	0.467931	0.266332	6.59435e-24	7.37855e-23	null	intergenic	yes
chr5	57241620	57241703	0.695974	0.433429	0.262545	1.14804e-13	3.67018e-13	null	intergenic	no
chr7	1460750	1460833	0.560234	0.378416	0.181818	7.10613e-08	9.67742e-08	null	intergenic	no
chr16	85973680	85973762	0.495314	0.215425	0.279889	1.94359e-17	9.57915e-17	null	intergenic	no
chr16	85996256	85996338	0.480705	0.273997	0.206708	2.56746e-15	1.01231e-14	null	intergenic	no
chr3	18641	18723	0.618015	0.414723	0.203292	3.17307e-15	1.24517e-14	null	intergenic	no
chr3	42771969	42772051	0.583183	0.384851	0.198332	1.79711e-23	1.95791e-22	null	intergenic	no
chr1	307678846	307678927	0.698717	0.406647	0.29207	7.22899e-13	2.08558e-12	null	intergenic	no
chr16	85839463	85839544	0.546496	0.336685	0.20981	5.19995e-21	4.10053e-20	null	intergenic	no
chr4	114180628	114180709	0.454118	0.295389	0.158729	2.73445e-23	2.83016e-22	null	intergenic	no
chr12	967883	967963	0.718911	0.365515	0.353397	5.69159e-40	3.62511e-38	null	intergenic	no
chr15	55807813	55807893	0.647727	0.259664	0.388063	2.68632e-12	6.99457e-12	null	intergenic	no
chr2	1526415	1526495	0.553888	0.309923	0.243965	1.67413e-07	2.15916e-07	null	intergenic	no
chr6	144999865	144999945	0.555625	0.741673	-0.186048	8.45119e-12	2.05208e-11	null	intergenic	no
chr10	71075769	71075848	0.666756	0.364314	0.302442	5.78977e-13	1.688e-12	null	intergenic	no
chr11	87669286	87669365	0.676108	0.509783	0.166325	1.12987e-14	4.10323e-14	null	intergenic	no
chr12	1298965	1299044	0.527133	0.303451	0.223682	8.73654e-14	2.83681e-13	null	intergenic	no
chr2	6422388	6422467	0.856314	0.57254	0.283774	3.84721e-15	1.49554e-14	null	intergenic	no
chr6	8457470	8457549	0.664295	0.345121	0.319175	6.53174e-09	1.04005e-08	null	intergenic	no
chr6	155978858	155978937	0.563466	0.346128	0.217338	6.03954e-13	1.75465e-12	null	intergenic	no
chr1	307683204	307683282	0.466925	0.196599	0.270326	1.26508e-09	2.21926e-09	null	intergenic	yes
chr9	10937757	10937835	0.55398	0.275693	0.278286	2.02395e-07	2.55852e-07	null	intergenic	no
chr11	4232041	4232118	0.580024	0.304468	0.275556	1.2149e-30	3.24496e-29	null	intergenic	no
chr12	953439	953516	0.592277	0.74932	-0.157042	5.25658e-06	5.53043e-06	null	intergenic	no
chr12	49486097	49486174	0.73789	0.511519	0.226371	8.30764e-07	9.55378e-07	null	intergenic	no
chr6	7350258	7350335	0.71183	0.448502	0.263329	5.37367e-09	8.58957e-09	null	intergenic	no
chr1	285023858	285023934	0.540347	0.353025	0.187322	0.000412223	0.000413722	null	intergenic	no
chr18	58673288	58673364	0.713202	0.477896	0.235306	2.35074e-19	1.53261e-18	null	intergenic	no
chr8	6842857	6842933	0.407516	0.611237	-0.203721	1.88122e-12	5.10705e-12	null	intergenic	no
chr3	41284348	41284423	0.641127	0.410928	0.230199	4.17611e-18	2.32068e-17	null	intergenic	yes
chr7	67314525	67314600	0.401445	0.589611	-0.188166	7.39823e-16	3.1414e-15	null	intergenic	no
chr10	63735980	63736054	0.50547	0.221917	0.283553	6.66485e-12	1.62787e-11	null	intergenic	no
chr3	1384	1458	0.621399	0.296931	0.324468	3.09404e-21	2.50094e-20	null	intergenic	no
chr5	66194162	66194236	0.54098	0.271509	0.26947	7.70838e-14	2.53275e-13	null	intergenic	no
chr5	111040806	111040880	0.71314	0.464425	0.248716	1.8328e-16	8.2476e-16	null	intergenic	no
chr1	181893704	181893777	0.576802	0.323016	0.253787	5.54084e-07	6.47996e-07	null	intergenic	no
chr12	43744454	43744527	0.626723	0.329256	0.297467	1.86195e-21	1.52643e-20	null	intergenic	no
chr14	7313453	7313526	0.819841	0.384352	0.435489	2.67863e-10	5.19416e-10	null	intergenic	no
chr3	51333786	51333859	0.598297	0.383326	0.214971	1.30774e-11	3.08493e-11	null	intergenic	no
chr4	140039580	140039653	0.628855	0.327764	0.301091	8.67927e-20	6.14225e-19	null	intergenic	no
chr6	38727993	38728066	0.712299	0.423238	0.289062	2.68761e-08	3.87016e-08	null	intergenic	no
chr7	128724922	128724995	0.509769	0.258915	0.250854	2.30662e-07	2.88066e-07	null	intergenic	no
chr11	76592822	76592894	0.651733	0.423571	0.228162	1.30146e-25	1.76658e-24	null	intergenic	no
chr17	65124821	65124893	0.626495	0.382548	0.243947	1.06346e-19	7.46224e-19	null	intergenic	no
chr4	135162083	135162155	0.733118	0.452685	0.280433	5.14268e-06	5.41748e-06	null	intergenic	no
chr8	8705815	8705887	0.404894	0.275543	0.129352	2.11727e-07	2.66024e-07	null	intergenic	no
chr12	5359572	5359643	0.760395	0.578354	0.182041	1.10988e-10	2.309e-10	null	intergenic	no
chr13	206012321	206012392	0.609094	0.368498	0.240596	1.45736e-21	1.24401e-20	null	intergenic	no
chr17	69223677	69223748	0.614268	0.311425	0.302843	1.34803e-16	6.20095e-16	null	intergenic	no
chr9	148546931	148547002	0.545099	0.34891	0.196189	1.1473e-08	1.73668e-08	null	intergenic	no
chr2	157348357	157348427	0.508255	0.727323	-0.219068	1.38494e-20	1.06179e-19	null	intergenic	no
chr4	695070	695140	0.62529	0.767839	-0.142549	7.74178e-09	1.21405e-08	null	intergenic	no
chr4	2965906	2965976	0.570285	0.341389	0.228895	7.06353e-16	3.01474e-15	null	intergenic	no
chr1	10250431	10250500	0.565827	0.232476	0.333352	6.65003e-15	2.48028e-14	null	intergenic	no
chr12	63226091	63226160	0.495925	0.254417	0.241508	1.19343e-15	4.9162e-15	null	intergenic	no
chr3	837181	837250	0.632513	0.403112	0.229401	2.45768e-11	5.59201e-11	null	intergenic	no
chr6	1289034	1289103	0.630422	0.347083	0.283339	2.71828e-23	2.83016e-22	null	intergenic	no
chr9	2486902	2486971	0.579797	0.278109	0.301688	8.23528e-11	1.75743e-10	null	intergenic	no
chr9	10727903	10727972	0.555542	0.276572	0.27897	5.38822e-07	6.31933e-07	null	intergenic	no
chr1	307713429	307713496	0.657686	0.380906	0.27678	1.48187e-24	1.80439e-23	null	intergenic	no
chr14	50277587	50277654	0.556852	0.246379	0.310473	3.58062e-07	4.30298e-07	null	intergenic	no
chr14	153791561	153791628	0.756341	0.583065	0.173276	5.17242e-07	6.08347e-07	null	intergenic	no
chr2	162277576	162277643	0.599422	0.28843	0.310992	2.71013e-27	4.77444e-26	null	intergenic	no
chr2	66407104	66407170	0.521523	0.291086	0.230437	8.47318e-13	2.42761e-12	null	intergenic	no
chr9	144638630	144638696	0.544675	0.749138	-0.204463	6.81692e-17	3.20705e-16	null	intergenic	no
chr11	86266921	86266986	0.467683	0.278383	0.1893	2.48005e-16	1.09932e-15	null	intergenic	no
chr7	48513573	48513638	0.576378	0.388864	0.187514	9.5307e-09	1.46409e-08	null	intergenic	no
chr9	148299843	148299908	0.692238	0.524672	0.167566	5.44711e-05	5.54079e-05	null	intergenic	no
chr1	307680718	307680782	0.606012	0.318568	0.287444	2.83439e-12	7.26586e-12	null	intergenic	no
chr11	3957625	3957689	0.649853	0.36406	0.285793	1.68552e-07	2.17047e-07	null	intergenic	no
chr12	969322	969386	0.561608	0.359875	0.201734	9.136e-11	1.92484e-10	null	intergenic	no
chr17	52264099	52264163	0.491939	0.263666	0.228273	3.80835e-09	6.2815e-09	null	intergenic	no
chr3	41285623	41285687	0.758867	0.564086	0.194781	1.13645e-11	2.70396e-11	null	intergenic	yes
chr5	16567968	16568032	0.809526	0.523279	0.286247	7.8167e-08	1.05928e-07	null	intergenic	no
chr13	75661018	75661081	0.616947	0.394826	0.222121	7.04636e-14	2.32446e-13	null	intergenic	no
chr18	21139787	21139850	0.536698	0.763641	-0.226943	2.60826e-10	5.06957e-10	null	intergenic	no
chr12	2440011	2440073	0.600271	0.358553	0.241718	6.90336e-15	2.54044e-14	null	intergenic	no
chr12	3448553	3448615	0.684416	0.492225	0.19219	7.89487e-10	1.43986e-09	null	intergenic	no
chr13	217231798	217231860	0.642616	0.378299	0.264316	1.86525e-24	2.20632e-23	null	intergenic	no
chr17	66217809	66217871	0.76913	0.516659	0.252471	2.95722e-13	8.90392e-13	null	intergenic	no
chr3	41193048	41193110	0.667362	0.471605	0.195756	8.42224e-09	1.30837e-08	null	intergenic	no
chr4	120851591	120851653	0.508865	0.340319	0.168546	2.16023e-06	2.35973e-06	null	intergenic	no
chr5	1468164	1468226	0.756871	0.383981	0.37289	9.85891e-25	1.23685e-23	null	intergenic	no
chr6	85552933	85552995	0.417499	0.564336	-0.146837	7.70653e-11	1.66581e-10	null	intergenic	no
chr8	1600902	1600964	0.716873	0.472082	0.244791	6.95553e-10	1.27698e-09	null	intergenic	no
chr9	47288858	47288920	0.306856	0.520903	-0.214047	3.38033e-06	3.6022e-06	null	intergenic	no
chr1	117254589	117254650	0.419955	0.623611	-0.203656	1.72576e-07	2.21883e-07	null	intergenic	no
chr15	153711750	153711811	0.733039	0.451966	0.281073	6.1614e-06	6.44961e-06	null	intergenic	no
chr6	958796	958857	0.399237	0.215985	0.183251	5.09475e-15	1.94399e-14	null	intergenic	no
chr12	1298834	1298894	0.566908	0.376122	0.190786	3.60126e-12	9.14676e-12	null	intergenic	no
chr12	49656581	49656641	0.710178	0.459974	0.250205	4.84158e-07	5.71058e-07	null	intergenic	no
chr15	149924726	149924786	0.557908	0.311557	0.246352	1.72744e-08	2.54506e-08	null	intergenic	no
chr6	57914907	57914967	0.543995	0.310994	0.233002	2.36033e-25	3.10751e-24	null	intergenic	no
chr8	8711789	8711849	0.524793	0.22611	0.298683	4.57589e-17	2.17749e-16	null	intergenic	no
chr11	3958063	3958122	0.632917	0.336743	0.296174	8.60713e-17	4.00377e-16	null	intergenic	no
chr12	5106070	5106129	0.535932	0.222992	0.312941	3.00939e-07	3.67519e-07	null	intergenic	no
chr13	142763190	142763249	0.565485	0.267008	0.298477	1.04292e-11	2.503e-11	null	intergenic	no
chr13	216766703	216766762	0.776794	0.597823	0.178971	1.24933e-06	1.39601e-06	null	intergenic	yes
chr13	217976945	217977004	0.701693	0.474952	0.226741	2.41569e-10	4.77372e-10	null	intergenic	no
chr3	1695509	1695568	0.600503	0.334834	0.265669	7.43082e-12	1.80962e-11	null	intergenic	no
chr3	137643343	137643402	0.58439	0.243853	0.340537	6.24479e-11	1.3643e-10	null	intergenic	no
chr6	155099526	155099585	0.701448	0.431574	0.269874	4.12355e-06	4.36611e-06	null	intergenic	no
chr13	215429066	215429124	0.61222	0.4241	0.18812	3.90141e-08	5.51258e-08	null	intergenic	no
chr3	794682	794740	0.51883	0.282988	0.235842	1.11585e-11	2.67031e-11	null	intergenic	no
chr8	72863856	72863914	0.427755	0.603504	-0.175749	1.74851e-12	4.79446e-12	null	intergenic	no
chr12	34383991	34384048	0.669739	0.398417	0.271321	2.47909e-10	4.86419e-10	null	intergenic	no
chr18	50082900	50082957	0.50328	0.706967	-0.203687	1.67137e-18	9.81488e-18	null	intergenic	no
chr3	371277	371334	0.58257	0.313292	0.269278	8.26058e-10	1.4934e-09	null	intergenic	no
chr9	145236161	145236218	0.694833	0.513658	0.181174	2.17193e-06	2.36938e-06	null	intergenic	no
chr14	43721683	43721739	0.566817	0.341652	0.225165	1.72146e-24	2.06575e-23	null	intergenic	no
chr16	6559356	6559412	0.506835	0.311763	0.195072	8.10771e-10	1.46897e-09	null	intergenic	no
chr15	157676951	157677006	0.802241	0.613625	0.188616	1.2712e-13	4.01737e-13	null	intergenic	no
chr5	5648113	5648168	0.395186	0.225931	0.169255	1.90907e-18	1.10539e-17	null	intergenic	no
chr6	12253004	12253059	0.875777	0.587296	0.288481	1.07098e-13	3.4371e-13	null	intergenic	no
chr6	59552803	59552858	0.505209	0.226974	0.278235	2.04811e-09	3.51834e-09	null	intergenic	no
chr11	856707	856761	0.70465	0.429461	0.27519	5.88962e-23	5.80548e-22	null	intergenic	no
chr11	3972464	3972518	0.516049	0.289172	0.226878	6.62586e-15	2.48028e-14	null	intergenic	no
chr11	86088976	86089030	0.824953	0.347507	0.477446	1.41436e-07	1.84714e-07	null	intergenic	no
chr14	39957282	39957336	0.58469	0.789337	-0.204647	1.08319e-10	2.25915e-10	null	intergenic	no
chr16	86003597	86003651	0.804626	0.643208	0.161418	3.34353e-10	6.40844e-10	null	intergenic	no
chr18	3239233	3239287	0.786682	0.599432	0.18725	1.67598e-09	2.90316e-09	null	intergenic	no
chr2	147406095	147406149	0.753746	0.547745	0.206001	2.57227e-08	3.717e-08	null	intergenic	no
chr3	793723	793777	0.49907	0.245339	0.253731	9.99617e-08	1.33929e-07	null	intergenic	no
chr4	142120998	142121052	0.669089	0.395273	0.273816	2.59286e-07	3.20431e-07	null	intergenic	no
chr15	152194033	152194086	0.581565	0.356063	0.225502	5.51579e-12	1.36331e-11	null	intergenic	no
chr2	3338545	3338598	0.567936	0.291811	0.276125	1.86943e-17	9.32464e-17	null	intergenic	no
chr2	5762306	5762359	0.390457	0.211278	0.179179	2.08172e-13	6.3604e-13	null	intergenic	no
chr2	158206138	158206191	0.865744	0.695564	0.170181	9.71793e-07	1.1068e-06	null	intergenic	no
chr2	158332955	158333008	0.471558	0.30128	0.170278	1.03893e-07	1.38748e-07	null	intergenic	no
chr5	353003	353056	0.810344	0.476162	0.334182	9.50633e-09	1.46409e-08	null	intergenic	no
chr9	148010262	148010315	0.820432	0.515679	0.304753	2.69349e-14	9.26381e-14	null	intergenic	no
chr1	307685206	307685258	0.38884	0.192427	0.196412	2.63676e-12	6.88718e-12	null	intergenic	no
chr11	86063148	86063200	0.584381	0.330524	0.253857	9.0828e-10	1.62783e-09	null	intergenic	no
chr14	146037809	146037861	0.410387	0.145603	0.264785	3.88171e-10	7.38864e-10	null	intergenic	no
chr2	32319	32371	0.411285	0.200616	0.210669	2.46217e-12	6.51335e-12	null	intergenic	yes
chr3	42770626	42770678	0.524366	0.257358	0.267009	2.94314e-08	4.22343e-08	null	intergenic	no
chr4	6762722	6762774	0.814249	0.599328	0.214921	6.2461e-10	1.15441e-09	null	intergenic	no
chr5	97806641	97806693	0.64999	0.329824	0.320166	5.37878e-10	1.00761e-09	null	intergenic	no
chr5	111015630	111015682	0.443555	0.167741	0.275814	7.12838e-25	9.08046e-24	null	intergenic	no
chr6	155101459	155101511	0.585399	0.205763	0.379636	1.81168e-06	1.99478e-06	null	intergenic	no
chr18	58675204	58675255	0.756532	0.44673	0.309802	5.0081e-15	1.91977e-14	null	intergenic	no
chr4	12539163	12539214	0.665487	0.410451	0.255036	1.57116e-09	2.73303e-09	null	intergenic	no
chr6	155096549	155096600	0.510638	0.274766	0.235872	1.2642e-09	2.21926e-09	null	intergenic	no
chr1	307698852	307698902	0.600979	0.339761	0.261218	9.38784e-11	1.97288e-10	null	intergenic	no
chr10	14757245	14757295	0.633263	0.348431	0.284832	4.16561e-10	7.91083e-10	null	intergenic	no
chr15	86286139	86286189	0.464669	0.743821	-0.279151	2.24977e-09	3.85675e-09	null	intergenic	no
chr3	41165563	41165613	0.679958	0.432108	0.24785	2.47614e-10	4.86419e-10	null	intergenic	no
chr4	3021605	3021655	0.56618	0.352029	0.214152	7.47828e-10	1.36689e-09	null	intergenic	no
chr9	8055540	8055590	0.577103	0.357755	0.219347	2.37644e-06	2.57552e-06	null	intergenic	no
chr1	1852300	1852349	0.608017	0.348296	0.259721	1.66977e-10	3.33955e-10	null	intergenic	no
chr1	2925329	2925378	0.479056	0.211169	0.267887	5.71873e-09	9.12352e-09	null	intergenic	no
chr10	58309018	58309067	0.648214	0.400152	0.248062	1.53907e-07	2.00054e-07	null	intergenic	no
chr12	54620715	54620764	0.460844	0.300367	0.160477	8.15287e-09	1.26891e-08	null	intergenic	no
chr14	144695430	144695479	0.608341	0.334354	0.273987	5.25222e-09	8.41168e-09	null	intergenic	no
chr15	149956093	149956142	0.558132	0.290899	0.267233	1.77201e-07	2.27477e-07	null	intergenic	no
chr6	3877830	3877879	0.564585	0.373768	0.190817	1.04445e-08	1.59853e-08	null	intergenic	no
chr11	86089103	86089151	0.735169	0.373573	0.361595	2.60606e-14	9.06646e-14	null	intergenic	no
chr3	4737357	4737405	0.555282	0.32954	0.225742	1.11568e-12	3.13147e-12	null	intergenic	no
chr6	495705	495753	0.805677	0.60118	0.204498	5.73209e-18	3.14316e-17	null	intergenic	no
chr6	875091	875139	0.321881	0.117897	0.203984	1.2377e-13	3.94159e-13	null	intergenic	no
chr1	32618577	32618624	0.606925	0.395895	0.211029	5.19791e-07	6.10479e-07	null	intergenic	no
chr11	6647553	6647600	0.368098	0.135651	0.232447	1.01742e-07	1.36095e-07	null	intergenic	no
chr2	9404864	9404911	0.451996	0.237795	0.214201	2.78251e-05	2.86201e-05	null	intergenic	no
chr3	1091567	1091614	0.468797	0.251657	0.21714	3.4263e-06	3.6465e-06	null	intergenic	no
chr4	140051891	140051938	0.488854	0.269676	0.219178	6.4578e-14	2.13882e-13	null	intergenic	no
chr9	8090718	8090765	0.513842	0.309035	0.204807	8.96846e-10	1.61082e-09	null	intergenic	no
chr16	85777676	85777722	0.603117	0.382373	0.220744	5.43824e-14	1.82302e-13	null	intergenic	no
chr2	3338444	3338490	0.552293	0.286225	0.266068	8.53424e-12	2.06618e-11	null	intergenic	no
chr9	145235886	145235932	0.753785	0.530976	0.222809	0.000345597	0.000347275	null	intergenic	no
chr1	3026778	3026823	0.854004	0.63884	0.215165	3.61106e-09	6.00393e-09	null	intergenic	no
chr10	70918936	70918981	0.584207	0.352264	0.231944	2.96132e-05	3.04215e-05	null	intergenic	no
chr11	3972590	3972635	0.493879	0.216581	0.277297	5.16646e-08	7.18963e-08	null	intergenic	no
chr16	85982278	85982323	0.584135	0.403154	0.180981	2.81309e-09	4.71505e-09	null	intergenic	no
chr16	86009008	86009053	0.404566	0.224053	0.180513	6.75745e-08	9.23295e-08	null	intergenic	no
chr2	19660898	19660943	0.307347	0.200148	0.107199	0.000213152	0.000215231	null	intergenic	no
chr3	4104972	4105017	0.476101	0.737308	-0.261207	4.09502e-17	1.97132e-16	null	intergenic	no
chr5	3180597	3180642	0.67579	0.478107	0.197683	2.15429e-12	5.75405e-12	null	intergenic	no
chr6	2564692	2564737	0.813778	0.506061	0.307717	1.21584e-12	3.40107e-12	null	intergenic	no
chr8	275722	275767	0.515139	0.265926	0.249213	7.44386e-09	1.16955e-08	null	intergenic	no
chr1	314144173	314144217	0.594698	0.322764	0.271934	3.80838e-08	5.39955e-08	null	intergenic	no
chr2	1726348	1726392	0.744429	0.516092	0.228337	2.84184e-07	3.48084e-07	null	intergenic	no
chr4	140039279	140039323	0.747703	0.48921	0.258493	2.05963e-05	2.12567e-05	null	intergenic	no
chr6	38733463	38733507	0.500333	0.266743	0.23359	2.80297e-09	4.70762e-09	null	intergenic	no
chr7	4557472	4557516	0.655483	0.388082	0.267401	6.1637e-10	1.14173e-09	null	intergenic	no
chr1	307677705	307677748	0.471501	0.110751	0.36075	4.10441e-07	4.89691e-07	null	intergenic	no
chr14	150933364	150933407	0.673676	0.431241	0.242435	1.14715e-10	2.38055e-10	null	intergenic	no
chr18	6695037	6695080	0.355716	0.251147	0.104569	0.00106721	0.00106979	null	intergenic	no
chr3	192805	192848	0.676196	0.372141	0.304055	1.92839e-17	9.56112e-17	null	intergenic	no
chr4	3006776	3006819	0.63607	0.366796	0.269274	8.23033e-14	2.69356e-13	null	intergenic	no
chr6	133960745	133960788	0.17658	0.376709	-0.20013	1.55958e-15	6.36125e-15	null	intergenic	no
chr7	37625011	37625054	0.677637	0.354773	0.322864	4.45241e-07	5.28166e-07	null	intergenic	no
chr12	217560	217602	0.700583	0.480159	0.220424	1.74276e-05	1.8015e-05	null	intergenic	no
chr17	59812712	59812754	0.640272	0.417552	0.22272	1.5388e-11	3.60942e-11	null	intergenic	no
chr17	66525570	66525612	0.556686	0.265699	0.290988	4.39014e-17	2.10118e-16	null	intergenic	no
chr3	188571	188613	0.576112	0.3496	0.226512	2.04803e-08	2.99606e-08	null	intergenic	no
chr6	3989206	3989248	0.812863	0.508915	0.303947	8.46637e-09	1.31276e-08	null	intergenic	no
chr11	86039391	86039432	0.384749	0.632404	-0.247655	3.70431e-09	6.13434e-09	null	intergenic	no
chr12	49193921	49193962	0.446312	0.602591	-0.156279	7.67023e-05	7.78303e-05	null	intergenic	no
chr15	116923010	116923051	0.655939	0.34501	0.310929	1.19683e-07	1.57799e-07	null	intergenic	no
chr16	85581401	85581442	0.420405	0.569868	-0.149463	3.78298e-05	3.86228e-05	null	intergenic	no
chr2	3273903	3273944	0.516457	0.29071	0.225747	2.20441e-06	2.40165e-06	null	intergenic	no
chr3	41193699	41193740	0.623668	0.282125	0.341544	2.65988e-17	1.29552e-16	null	intergenic	no
chr7	44686149	44686190	0.447184	0.21539	0.231794	5.54054e-12	1.36535e-11	null	intergenic	no
chr7	131358265	131358306	0.732596	0.550533	0.182063	3.30936e-06	3.53567e-06	null	intergenic	no
chr1	6595381	6595421	0.262627	0.419612	-0.156985	1.75229e-09	3.02901e-09	null	intergenic	no
chr11	86637376	86637416	0.406679	0.220071	0.186608	1.2329e-10	2.52683e-10	null	intergenic	no
chr12	17825248	17825288	0.471215	0.258671	0.212544	6.22774e-08	8.56573e-08	null	intergenic	no
chr15	152398549	152398589	0.771953	0.551557	0.220396	2.79179e-12	7.17889e-12	null	intergenic	no
chr3	29226	29266	0.581224	0.392708	0.188516	3.08591e-12	7.88622e-12	null	intergenic	no
chr5	2909035	2909075	0.621555	0.340693	0.280862	1.48797e-07	1.94022e-07	null	intergenic	no
chr5	93062814	93062854	0.564902	0.316326	0.248576	5.45035e-15	2.06068e-14	null	intergenic	no
chr6	58031179	58031219	0.541603	0.308995	0.232608	4.67229e-13	1.38166e-12	null	intergenic	no
chr6	68543573	68543613	0.725107	0.472809	0.252298	3.37266e-08	4.81476e-08	null	intergenic	no
chr1	307694594	307694633	0.318382	0.132715	0.185667	4.25117e-15	1.64484e-14	null	intergenic	no
chr13	215432985	215433024	0.405894	0.578172	-0.172278	5.4709e-13	1.60635e-12	null	intergenic	no
chr13	217684825	217684864	0.543851	0.197543	0.346308	3.94719e-09	6.49616e-09	null	intergenic	no
chr15	154527514	154527553	0.479769	0.248891	0.230878	3.58051e-08	5.09392e-08	null	intergenic	no
chr2	147381920	147381959	0.613577	0.392669	0.220908	4.39771e-09	7.15383e-09	null	intergenic	no
chr3	1172874	1172913	0.929444	0.634768	0.294676	2.48634e-10	4.86688e-10	null	intergenic	no
chr4	1132858	1132897	0.544271	0.342388	0.201883	8.56837e-09	1.3261e-08	null	intergenic	no
chr17	36945021	36945059	0.168808	0.33079	-0.161982	5.11856e-08	7.13496e-08	null	intergenic	no
chr17	66294753	66294791	0.426402	0.192033	0.234369	1.62205e-13	5.04909e-13	null	intergenic	no
chr17	69224158	69224196	0.757199	0.529398	0.2278	8.42041e-06	8.80316e-06	null	intergenic	no
chr1	301945511	301945548	0.601051	0.292198	0.308853	3.13967e-10	6.04568e-10	null	intergenic	no
chr10	11650884	11650921	0.643804	0.338534	0.305271	8.57081e-10	1.54611e-09	null	intergenic	no
chr10	72678150	72678187	0.555964	0.273497	0.282467	2.48001e-12	6.53963e-12	null	intergenic	no
chr10	73437948	73437985	0.78273	0.551706	0.231025	2.69635e-14	9.26381e-14	null	intergenic	no
chr12	49663980	49664017	0.618153	0.34007	0.278083	1.82051e-17	9.19137e-17	null	intergenic	no
chr3	135421787	135421824	0.4938	0.291984	0.201816	3.4935e-06	3.71325e-06	null	intergenic	no
chr6	154264405	154264442	0.358582	0.146693	0.211888	5.87611e-10	1.09582e-09	null	intergenic	no
chr1	300822435	300822471	0.410577	0.701773	-0.291196	1.64156e-09	2.8495e-09	null	intergenic	no
chr10	11650983	11651019	0.668766	0.375032	0.293735	8.98696e-19	5.512e-18	null	intergenic	no
chr11	74745482	74745518	0.621236	0.403187	0.218049	1.52366e-06	1.68662e-06	null	intergenic	no
chr14	150933816	150933852	0.661156	0.368801	0.292356	8.20763e-11	1.75605e-10	null	intergenic	no
chr17	68254624	68254660	0.540077	0.754577	-0.2145	2.68408e-07	3.30226e-07	null	intergenic	no
chr3	126008310	126008346	0.53973	0.271327	0.268403	1.05439e-06	1.19594e-06	null	intergenic	no
chr6	642498	642534	0.784448	0.565651	0.218797	2.551e-08	3.69271e-08	null	intergenic	no
chr6	38727876	38727912	0.606757	0.329192	0.277565	4.86524e-09	7.85267e-09	null	intergenic	yes
chr7	42300593	42300629	0.419181	0.21614	0.203041	2.61765e-08	3.77599e-08	null	intergenic	no
chr8	258710	258746	0.559705	0.282782	0.276923	8.78357e-08	1.18065e-07	null	intergenic	no
chr8	8710711	8710747	0.390848	0.192251	0.198597	1.61535e-10	3.24638e-10	null	intergenic	no
chr1	187608373	187608408	0.590946	0.347348	0.243597	2.93364e-11	6.60068e-11	null	intergenic	no
chr1	307679758	307679793	0.564056	0.333606	0.23045	1.26333e-13	4.00782e-13	null	intergenic	no
chr13	21179758	21179793	0.638648	0.376253	0.262395	1.56352e-11	3.65705e-11	null	intergenic	no
chr13	217290616	217290651	0.653641	0.343291	0.31035	1.80944e-12	4.94461e-12	null	intergenic	no
chr4	1002841	1002876	0.659015	0.377401	0.281614	1.27175e-11	3.01723e-11	null	intergenic	no
chr6	9583861	9583896	0.721143	0.572804	0.148339	3.13762e-06	3.36087e-06	null	intergenic	no
chr12	1268780	1268814	0.55738	0.789844	-0.232464	1.08288e-06	1.2249e-06	null	intergenic	no
chr12	3428231	3428265	0.828536	0.5883	0.240236	1.4214e-06	1.57976e-06	null	intergenic	no
chr14	153792423	153792457	0.651637	0.415193	0.236444	7.2206e-08	9.81717e-08	null	intergenic	no
chr17	41016520	41016554	0.43126	0.21725	0.21401	2.07828e-07	2.6184e-07	null	intergenic	no
chr17	69328075	69328109	0.614016	0.335894	0.278122	8.53197e-11	1.81606e-10	null	intergenic	no
chr3	41193512	41193546	0.62824	0.355927	0.272313	5.88651e-08	8.15056e-08	null	intergenic	no
chr7	123369097	123369131	0.573901	0.704648	-0.130747	1.23467e-06	1.38149e-06	null	intergenic	no
chr1	301945385	301945418	0.597766	0.303621	0.294146	1.29442e-09	2.26592e-09	null	intergenic	no
chr13	217975313	217975346	0.580265	0.334468	0.245797	4.43991e-10	8.39325e-10	null	intergenic	no
chr4	6735282	6735315	0.585626	0.286871	0.298754	3.75701e-06	3.9831e-06	null	intergenic	no
chr1	140872930	140872962	0.53279	0.31116	0.22163	6.73547e-15	2.50088e-14	null	intergenic	no
chr16	85974261	85974293	0.444083	0.191987	0.252096	2.5637e-06	2.76759e-06	null	intergenic	no
chr2	147325994	147326026	0.475704	0.215654	0.26005	1.12065e-08	1.70765e-08	null	intergenic	no
chr2	158423822	158423854	0.765589	0.57275	0.192839	1.50553e-12	4.16915e-12	null	intergenic	no
chr9	2487340	2487372	0.612528	0.308858	0.303671	1.87656e-08	2.75985e-08	null	intergenic	no
chr1	3046058	3046089	0.590273	0.225347	0.364925	2.54799e-08	3.69271e-08	null	intergenic	no
chr12	62822746	62822777	0.626354	0.382774	0.24358	3.50364e-05	3.58592e-05	null	intergenic	no
chr14	152898850	152898881	0.510656	0.731265	-0.220609	2.31121e-13	7.0356e-13	null	intergenic	no
chr3	1223795	1223826	0.510716	0.280368	0.230348	4.51663e-12	1.12644e-11	null	intergenic	no
chr3	15533162	15533193	0.463869	0.240188	0.223681	2.02278e-07	2.55852e-07	null	intergenic	no
chr3	39012419	39012450	0.58632	0.410448	0.175872	2.67262e-06	2.87393e-06	null	intergenic	no
chr3	41192770	41192801	0.50006	0.288864	0.211196	1.41148e-13	4.42691e-13	null	intergenic	no
chr3	117695977	117696008	0.716763	0.471595	0.245168	2.31467e-12	6.14278e-12	null	intergenic	no
chr18	5453114	5453144	0.6635	0.492511	0.170988	9.12132e-10	1.6312e-09	null	intergenic	yes
chr2	3123342	3123372	0.53828	0.269424	0.268856	1.93256e-11	4.46971e-11	null	intergenic	no
chr3	41191365	41191395	0.658418	0.41877	0.239648	3.26752e-06	3.49549e-06	null	intergenic	no
chr3	41193601	41193631	0.631281	0.263786	0.367495	6.93808e-19	4.31934e-18	null	intergenic	no
chr7	1536979	1537009	0.452484	0.682101	-0.229618	1.40224e-05	1.45132e-05	null	intergenic	no
chr7	128573782	128573812	0.48379	0.248989	0.234801	3.74477e-12	9.42452e-12	null	intergenic	no
chr1	175965220	175965249	0.646819	0.357719	0.2891	1.16739e-09	2.06537e-09	null	intergenic	no
chr2	5762424	5762453	0.384995	0.200895	0.1841	1.08461e-09	1.9313e-09	null	intergenic	no
chr2	162282632	162282661	0.37121	0.561616	-0.190406	5.53849e-15	2.08449e-14	null	intergenic	no
chr3	4743911	4743940	0.701033	0.345217	0.355816	2.92251e-10	5.65382e-10	null	intergenic	no
chr5	93063343	93063372	0.754569	0.477558	0.277011	1.12284e-08	1.70765e-08	null	intergenic	no
chr1	44671150	44671178	0.421828	0.248581	0.173247	0.000332845	0.000334867	null	intergenic	no
chr1	154965272	154965300	0.442049	0.668402	-0.226353	8.78245e-08	1.18065e-07	null	intergenic	no
chr11	52706133	52706161	0.572222	0.305406	0.266816	1.66039e-08	2.45063e-08	null	intergenic	no
chr15	153327411	153327439	0.608473	0.374557	0.233916	3.98248e-08	5.60798e-08	null	intergenic	no
chr2	4006517	4006545	0.454446	0.635832	-0.181386	3.23746e-13	9.67732e-13	null	intergenic	no
chr6	46925526	46925554	0.450453	0.226948	0.223505	1.6009e-10	3.23045e-10	null	intergenic	no
chr8	265261	265289	0.436562	0.224535	0.212027	3.65717e-09	6.06841e-09	null	intergenic	no
chr12	13262875	13262902	0.587946	0.304979	0.282966	1.56456e-08	2.31746e-08	null	intergenic	no
chr17	51629019	51629046	0.413082	0.214603	0.198479	1.52626e-06	1.68724e-06	null	intergenic	no
chr3	141732618	141732645	0.621429	0.311207	0.310222	5.94376e-08	8.20238e-08	null	intergenic	no
chr1	308716145	308716171	0.558238	0.325837	0.232401	1.60352e-10	3.23045e-10	null	intergenic	no
chr2	147739048	147739074	0.51935	0.757735	-0.238386	2.16901e-07	2.72112e-07	null	intergenic	no
chr7	1992481	1992507	0.704024	0.510708	0.193315	1.05074e-05	1.09298e-05	null	intergenic	no
chr7	4347978	4348004	0.667934	0.377374	0.290559	1.2385e-09	2.18652e-09	null	intergenic	no
chr8	3595822	3595848	0.607922	0.322965	0.284957	3.14453e-07	3.83457e-07	null	intergenic	no
chr9	137768832	137768858	0.376555	0.660852	-0.284297	1.28615e-10	2.62947e-10	null	intergenic	no
chr12	980708	980733	0.513207	0.285557	0.22765	7.68947e-17	3.59711e-16	null	intergenic	no
chr12	47945905	47945930	0.361802	0.528019	-0.166217	8.94567e-11	1.88955e-10	null	intergenic	no
chr14	17513312	17513337	0.554812	0.307332	0.247479	1.0477e-07	1.39694e-07	null	intergenic	no
chr3	133891	133916	0.531662	0.284743	0.246919	6.38297e-07	7.4229e-07	null	intergenic	no
chr5	110988040	110988065	0.602487	0.37483	0.227657	5.50908e-14	1.83193e-13	null	intergenic	no
chr6	7344470	7344495	0.58885	0.347147	0.241703	4.29647e-07	5.11868e-07	null	intergenic	no
chr6	151225101	151225126	0.69149	0.279678	0.411812	1.82071e-06	2.00205e-06	null	intergenic	no
chr6	155101358	155101383	0.700637	0.478569	0.222068	1.12041e-11	2.67349e-11	null	intergenic	yes
chr7	132140773	132140798	0.538109	0.393545	0.144564	0.000128969	0.000130705	null	intergenic	no
chr1	10381086	10381110	0.569339	0.321756	0.247583	7.18549e-09	1.1311e-08	null	intergenic	no
chr10	71479170	71479194	0.534729	0.299567	0.235161	1.74403e-15	7.07869e-15	null	intergenic	no
chr14	153794315	153794339	0.665544	0.42223	0.243315	6.83998e-09	1.08289e-08	null	intergenic	no
chr15	154921928	154921952	0.626436	0.44567	0.180766	7.39521e-07	8.51632e-07	null	intergenic	no
chr2	103827217	103827241	0.476318	0.209312	0.267005	6.00688e-06	6.3038e-06	null	intergenic	no
chr3	41190833	41190857	0.751581	0.513497	0.238084	2.32066e-08	3.37699e-08	null	intergenic	no
chr5	110981035	110981059	0.749519	0.526907	0.222612	1.44053e-16	6.51783e-16	null	intergenic	no
chr6	3894811	3894835	0.600315	0.393101	0.207214	2.6594e-07	3.27676e-07	null	intergenic	no
chr6	7390737	7390761	0.60787	0.3674	0.240471	1.89507e-06	2.08106e-06	null	intergenic	no
chr9	590191	590215	0.740251	0.493758	0.246492	1.29632e-06	1.44656e-06	null	intergenic	no
chr10	12819592	12819615	0.712793	0.434087	0.278707	2.48768e-09	4.21226e-09	null	intergenic	no
chr10	63171132	63171155	0.845002	0.527596	0.317406	2.0128e-08	2.95496e-08	null	intergenic	no
chr3	49577203	49577226	0.618349	0.346072	0.272277	2.49184e-13	7.55766e-13	null	intergenic	no
chr6	155096793	155096816	0.445139	0.188392	0.256748	3.23648e-07	3.92934e-07	null	intergenic	no
chr1	152865431	152865453	0.918056	0.569264	0.348792	5.91635e-07	6.90936e-07	null	intergenic	no
chr17	69203030	69203051	0.492741	0.224165	0.268577	1.17091e-05	1.21341e-05	null	intergenic	no
chr2	147636059	147636080	0.523817	0.298922	0.224895	3.84069e-11	8.52571e-11	null	intergenic	no
chr3	41194832	41194853	0.72076	0.403169	0.317591	2.42875e-06	2.62876e-06	null	intergenic	no
chr7	2565368	2565389	0.750463	0.490563	0.2599	9.18308e-10	1.6387e-09	null	intergenic	yes
chr9	11492159	11492180	0.256843	0.0954776	0.161366	1.83132e-07	2.34727e-07	null	intergenic	no
chr9	61560081	61560102	0.693601	0.480087	0.213515	4.93776e-09	7.95422e-09	null	intergenic	no
chr1	301819618	301819638	0.644062	0.393103	0.250959	1.76905e-09	3.0516e-09	null	intergenic	no
chr1	307684436	307684456	0.504709	0.167857	0.336852	9.73799e-07	1.10756e-06	null	intergenic	no
chr11	86487915	86487935	0.647238	0.373464	0.273774	7.33389e-07	8.45746e-07	null	intergenic	no
chr2	33893	33913	0.670833	0.222204	0.448629	1.54518e-07	2.00534e-07	null	intergenic	no
chr5	70139832	70139852	0.751734	0.427019	0.324715	3.48883e-07	4.19877e-07	null	intergenic	no
chr5	93116927	93116947	0.58726	0.218915	0.368345	2.69625e-05	2.77674e-05	null	intergenic	no
chr14	17511891	17511910	0.531349	0.323525	0.207825	3.20528e-09	5.35075e-09	null	intergenic	no
chr15	151781627	151781646	0.472944	0.214165	0.258779	2.13076e-10	4.23086e-10	null	intergenic	no
chr3	1164126	1164145	0.628165	0.411818	0.216347	4.31155e-06	4.55934e-06	null	intergenic	no
chr1	300790114	300790132	0.697761	0.454635	0.243125	5.94351e-08	8.20238e-08	null	intergenic	no
chr11	3997726	3997744	0.515172	0.208569	0.306603	2.23124e-07	2.79496e-07	null	intergenic	no
chr14	87909315	87909333	0.436421	0.225017	0.211404	7.72548e-11	1.66581e-10	null	intergenic	no
chr6	57934544	57934562	0.491043	0.243485	0.247558	2.43341e-07	3.02532e-07	null	intergenic	no
chr14	153792532	153792549	0.636714	0.365121	0.271593	8.65013e-08	1.1665e-07	null	intergenic	no
chr2	66394148	66394165	0.4943	0.246023	0.248277	4.43063e-06	4.67929e-06	null	intergenic	no
chr6	58084664	58084681	0.632013	0.463026	0.168986	2.73143e-09	4.5968e-09	null	intergenic	no
chr8	255933	255950	0.942384	0.685729	0.256655	7.98836e-09	1.24799e-08	null	intergenic	no
chr8	42993123	42993140	0.630685	0.397853	0.232832	1.23156e-06	1.37988e-06	null	intergenic	no
chr13	217364122	217364138	0.590069	0.334851	0.255218	3.0809e-09	5.1535e-09	null	intergenic	no
chr9	148009959	148009975	0.540648	0.345338	0.19531	4.30416e-07	5.12047e-07	null	intergenic	no
chr1	284920575	284920590	0.712486	0.438356	0.27413	1.90433e-07	2.42957e-07	null	intergenic	no
chr17	66525664	66525679	0.466831	0.230139	0.236691	3.75756e-09	6.2101e-09	null	intergenic	no
chr3	4743527	4743542	0.598781	0.356156	0.242625	1.16258e-07	1.54018e-07	null	intergenic	no
chr9	590266	590281	0.842531	0.65517	0.18736	2.72122e-12	7.06324e-12	null	intergenic	no
chr15	148096676	148096690	0.856494	0.554698	0.301796	1.57177e-07	2.0303e-07	null	intergenic	no
chr11	9474316	9474329	0.474405	0.243483	0.230922	9.59241e-07	1.09401e-06	null	intergenic	no
chr12	20160014	20160027	0.699639	0.358183	0.341456	3.35655e-10	6.41854e-10	null	intergenic	no
chr14	152850919	152850932	0.746425	0.506625	0.2398	6.26029e-08	8.59622e-08	null	intergenic	no
chr17	66525854	66525867	0.813841	0.542437	0.271404	1.16051e-09	2.05761e-09	null	intergenic	no
chr2	5303657	5303670	0.439976	0.640801	-0.200825	4.64833e-07	5.49831e-07	null	intergenic	no
chr4	234864	234877	0.799524	0.52206	0.277464	2.53939e-08	3.6888e-08	null	intergenic	no
chr6	155423063	155423076	0.547238	0.210842	0.336396	2.07099e-06	2.26822e-06	null	intergenic	no
chr13	214928266	214928278	0.552759	0.347705	0.205054	6.79286e-09	1.07956e-08	null	intergenic	no
chr14	152862031	152862043	0.559706	0.254196	0.305511	2.09221e-06	2.28845e-06	null	intergenic	no
chr2	147636131	147636143	0.547764	0.302969	0.244795	2.42271e-07	3.01655e-07	null	intergenic	no
chr4	113072229	113072241	0.695873	0.423614	0.272259	6.96285e-07	8.06328e-07	null	intergenic	no
chr6	3990770	3990782	0.579161	0.336793	0.242368	1.07452e-07	1.4281e-07	null	intergenic	no
chr7	4775435	4775447	0.577149	0.305621	0.271529	3.1746e-07	3.86554e-07	null	intergenic	no
chr3	19111989	19112000	0.756897	0.514483	0.242414	3.39662e-07	4.0997e-07	null	intergenic	no
chr4	114411336	114411347	0.79622	0.399749	0.396471	1.98911e-07	2.52605e-07	null	intergenic	no
chr6	2642833	2642844	0.519745	0.746165	-0.226419	1.96653e-06	2.15667e-06	null	intergenic	no
chr8	268748	268759	0.435337	0.214654	0.220683	3.20551e-10	6.15815e-10	null	intergenic	no
chr1	121332596	121332606	0.795762	0.486863	0.308899	2.78394e-07	3.42003e-07	null	intergenic	no
chr10	72975067	72975077	0.683507	0.341581	0.341926	1.52579e-07	1.98641e-07	null	intergenic	no
chr11	72437	72447	0.949628	0.741025	0.208603	3.5932e-11	8.01933e-11	null	intergenic	yes
chr12	5104828	5104838	0.5057	0.283861	0.221839	1.15387e-05	1.19725e-05	null	intergenic	no
chr2	1820977	1820987	0.701939	0.494781	0.207158	3.55717e-06	3.77607e-06	null	intergenic	no
chr3	5873120	5873130	0.574319	0.341797	0.232523	8.87186e-06	9.26343e-06	null	intergenic	no
chr5	1466378	1466388	0.851098	0.524799	0.326299	1.14333e-07	1.51712e-07	null	intergenic	no
chr6	866797	866807	0.203349	0.0295037	0.173845	1.50106e-14	5.35723e-14	null	intergenic	no
chr6	57901217	57901227	0.871845	0.660848	0.210997	5.14515e-14	1.73178e-13	null	intergenic	yes
chr7	125225643	125225652	0.428333	0.834722	-0.406389	1.12415e-08	1.70765e-08	null	intergenic	no
chr3	103710254	103710262	0.837256	0.530972	0.306284	1.56606e-07	2.02926e-07	null	intergenic	no
chr5	17776750	17776758	0.420364	0.600002	-0.179638	2.41309e-07	3.0091e-07	null	intergenic	no
chr10	73437889	73437896	0.943658	0.677434	0.266224	1.57013e-07	2.0303e-07	null	intergenic	no
chr6	35153087	35153094	0.659942	0.35405	0.305892	2.79244e-07	3.42539e-07	null	intergenic	no
chr6	38738203	38738210	0.54247	0.226097	0.316373	8.99355e-07	1.02854e-06	null	intergenic	no
chr18	51303182	51303187	0.335394	0.127525	0.207868	1.20732e-07	1.58928e-07	null	intergenic	no
chr3	38404929	38404934	0.596732	0.283239	0.313493	2.46122e-07	3.0553e-07	null	intergenic	no
chr9	10893576	10893581	0.554691	0.322985	0.231706	1.34459e-06	1.49841e-06	null	intergenic	no
chr12	62953751	62953995	0.570387	0.276215	0.294172	1.32218e-67	1.09477e-64	FAM83G	genebody	yes
chr2	151135	151349	0.403167	0.600346	-0.197179	3.63261e-33	1.36718e-31	EFCAB4A	genebody	no
chr1	313808064	313808256	0.758943	0.532646	0.226296	2.92365e-27	5.0433e-26	MBF1	genebody	no
chr2	180967	181157	0.704765	0.416313	0.288453	2.17355e-31	6.66557e-30	SLC25A22	genebody	no
chr2	305553	305734	0.542367	0.279847	0.26252	5.70541e-27	9.44815e-26	PHRF1	genebody	no
chr9	3930596	3930774	0.730614	0.525923	0.204691	1.22104e-34	5.61677e-33	TRIM3	genebody	no
chr3	749950	750114	0.582304	0.294171	0.288133	4.73126e-32	1.63228e-30	CYP2W1	genebody	no
chr8	1537	1677	0.612413	0.37784	0.234573	1.1363e-21	1.02267e-20	GAK	genebody	no
chr8	1200879	1201011	0.583343	0.32438	0.258963	1.15863e-17	6.14966e-17	SH3BP2	genebody	no
chr14	145450603	145450732	0.584845	0.324135	0.26071	4.13424e-28	8.15036e-27	LHPP	genebody	no
chr7	80251001	80251129	0.524345	0.74033	-0.215984	1.40978e-24	1.74223e-23	LTB4R2	genebody	no
chr10	28662590	28662715	0.544802	0.278992	0.26581	5.34545e-23	5.33257e-22	ELF3	genebody	no
chr13	215473106	215473230	0.519635	0.285682	0.233953	6.97973e-25	9.03002e-24	RIPK4	genebody	no
chr12	4148838	4148960	0.498664	0.276562	0.222102	1.23736e-19	8.32957e-19	SEPT9	genebody	no
chr1	313842621	313842742	0.583876	0.342809	0.241067	1.73738e-19	1.15445e-18	LCN10	genebody	no
chr7	131232443	131232564	0.661608	0.397153	0.264454	1.66001e-18	9.81488e-18	JAG2	genebody	no
chr6	1030136	1030256	0.571143	0.377373	0.193769	1.6903e-17	8.69298e-17	CBFA2T3	genebody	no
chr7	2129808	2129928	0.646714	0.331263	0.315451	5.37857e-37	2.96897e-35	SLC22A23	genebody	no
chr8	340687	340807	0.819913	0.600509	0.219404	6.72682e-30	1.63818e-28	FGFR3	genebody	no
chr11	86119026	86119144	0.647576	0.386751	0.260825	2.69393e-30	6.97055e-29	LAMP1	genebody	no
chr7	128904488	128904606	0.552327	0.218582	0.333745	8.6073e-13	2.45753e-12	AMN	genebody	no
chr12	6462963	6463077	0.433237	0.225604	0.207633	7.3643e-10	1.34903e-09	SLC9A3R1	genebody	no
chr3	11665370	11665484	0.887845	0.595957	0.291888	2.89137e-18	1.65107e-17	WBSCR16	genebody	no
chr8	1705048	1705161	0.364687	0.593069	-0.228383	2.8039e-19	1.81377e-18	RGS12	genebody	no
chr8	144259331	144259443	0.689159	0.368793	0.320365	1.75559e-17	8.91799e-17	AGPAT9	genebody	no
chr7	1221066	1221177	0.676169	0.261111	0.415058	5.51388e-13	1.61325e-12	GMDS	genebody	no
chr12	5651790	5651900	0.617647	0.304449	0.313198	8.2302e-30	1.94703e-28	SAP30BP	genebody	no
chr12	62351077	62351186	0.627274	0.348227	0.279046	8.30094e-41	5.72765e-39	PIGL	genebody	no
chr16	52694847	52694956	0.329698	0.630327	-0.300629	1.83602e-12	5.00075e-12	ZNF366	genebody	no
chr9	8082600	8082709	0.641669	0.366557	0.275112	7.81342e-16	3.30077e-15	STARD10	genebody	no
chr2	6441154	6441262	0.661699	0.37813	0.283569	6.59053e-12	1.61449e-11	EHD1	genebody	no
chr3	155061	155169	0.556438	0.267958	0.28848	3.06575e-61	1.26922e-58	PDGFA	genebody	no
chr7	36151776	36151884	0.656867	0.412482	0.244385	4.80209e-11	1.05468e-10	PPARD	genebody	no
chr3	41556999	41557105	0.819691	0.676064	0.143627	2.27433e-06	2.46969e-06	LMF1	genebody	no
chr9	485915	486021	0.682972	0.448941	0.234031	3.18592e-18	1.80681e-17	SCUBE2	genebody	no
chr4	1055732	1055837	0.681836	0.434409	0.247426	1.1562e-25	1.63411e-24	GSDMD	genebody	no
chr11	15828972	15829076	0.816743	0.531883	0.284859	2.36441e-25	3.10751e-24	SLC25A15	genebody	no
chr2	3800265	3800368	0.559675	0.31658	0.243095	1.1644e-25	1.63411e-24	CORO1B	genebody	no
chr6	69588361	69588464	0.758052	0.545078	0.212973	1.21436e-30	3.24496e-29	EPHA2	genebody	yes
chr1	146025572	146025674	0.137244	0.322413	-0.185169	2.88902e-23	2.95322e-22	DISP2	genebody	no
chr1	298850495	298850597	0.69819	0.407835	0.290354	5.16117e-19	3.28727e-18	NEK6	genebody	no
chr9	55763068	55763170	0.353734	0.180018	0.173716	1.39078e-08	2.07863e-08	GRAMD1B	genebody	no
chr6	69201806	69201907	0.610215	0.307282	0.302933	4.18593e-27	7.07336e-26	AGMAT	genebody	no
chr7	131223917	131224018	0.462997	0.618625	-0.155628	2.59326e-17	1.27055e-16	CEP170B	genebody	no
chr8	119923957	119924058	0.462104	0.13143	0.330674	4.03337e-24	4.57484e-23	PITX2C	genebody	no
chr3	42285526	42285626	0.505679	0.245377	0.260302	7.83935e-29	1.62275e-27	PKD1	genebody	no
chr6	59665673	59665773	0.550265	0.397762	0.152503	2.20262e-08	3.21652e-08	PRDM16	genebody	no
chr17	46838162	46838261	0.84941	0.609389	0.240021	1.49406e-15	6.12416e-15	LBP	genebody	yes
chr1	9190622	9190720	0.550907	0.317148	0.233759	4.38263e-23	4.42538e-22	IGF2R	genebody	no
chr16	85932289	85932387	0.527674	0.2956	0.232074	6.06173e-23	5.84232e-22	TERT	genebody	no
chr7	106152216	106152314	0.429773	0.663498	-0.233725	2.55909e-26	3.99797e-25	IRF2BPL	genebody	no
chr14	145418365	145418462	0.755226	0.428623	0.326602	7.93732e-35	3.86594e-33	LHPP	genebody	yes
chr6	69393702	69393799	0.582512	0.372471	0.210041	2.04507e-15	8.26008e-15	SLC25A34	genebody	no
chr8	83285578	83285675	0.368609	0.558458	-0.189848	1.18421e-21	1.05433e-20	MAB21L2	genebody	no
chr2	179944	180040	0.8594	0.621716	0.237684	9.11457e-29	1.8407e-27	SLC25A22	genebody	yes
chr9	389699	389795	0.691704	0.452085	0.239619	2.07003e-24	2.41406e-23	DENND5A	genebody	no
chr1	305735117	305735211	0.577834	0.359195	0.21864	1.70627e-11	3.97969e-11	MED27	genebody	no
chr17	43456498	43456592	0.798712	0.48934	0.309372	1.25174e-09	2.2052e-09	ACSS2	genebody	no
chr6	17750359	17750453	0.482162	0.325102	0.15706	4.91838e-16	2.14338e-15	KIFC3	genebody	no
chr1	303874459	303874552	0.671343	0.406311	0.265033	4.58887e-20	3.33297e-19	DYT1	genebody	no
chr7	1764745	1764838	0.629408	0.4143	0.215108	1.62927e-14	5.78987e-14	WRNIP1	genebody	no
chr4	430424	430516	0.707474	0.522382	0.185092	9.76262e-19	5.94371e-18	CYHR1	genebody	no
chr6	59578453	59578544	0.649722	0.456138	0.193584	1.04043e-11	2.503e-11	PRDM16	genebody	no
chr1	144143930	144144020	0.74814	0.476178	0.271962	6.11662e-10	1.1381e-09	PLA2G4F	genebody	no
chr7	2096005	2096095	0.871221	0.648123	0.223098	1.93063e-12	5.20705e-12	SLC22A23	genebody	no
chr13	217427926	217428015	0.589976	0.190065	0.399912	3.44347e-46	4.75199e-44	PTTG1IP	genebody	no
chr13	218631243	218631332	0.565952	0.338813	0.227138	1.72646e-21	1.44394e-20	FTCD	genebody	no
chr9	8087168	8087257	0.586335	0.339265	0.247069	6.86933e-18	3.74198e-17	STARD10	genebody	no
chr12	20367513	20367601	0.592193	0.28528	0.306914	4.72115e-09	7.63498e-09	PLEKHH3	genebody	no
chr1	313887110	313887197	0.520484	0.251431	0.269053	1.05824e-22	9.95709e-22	CCDC183	genebody	no
chr12	4148142	4148229	0.619784	0.348661	0.271124	4.88864e-18	2.69853e-17	SEPT9	genebody	no
chr13	215519676	215519763	0.917376	0.719172	0.198204	9.35207e-22	8.50935e-21	PRDM15	genebody	yes
chr5	6531027	6531114	0.719355	0.476811	0.242544	6.82552e-15	2.523e-14	SUN2	genebody	no
chr6	59774982	59775069	0.502184	0.213313	0.28887	2.16031e-32	7.77712e-31	ARHGEF16	genebody	no
chr8	495909	495996	0.886001	0.625108	0.260893	2.55298e-33	1.0066e-31	WHSC1	genebody	yes
chr8	1276113	1276200	0.843966	0.609969	0.233997	1.63336e-26	2.60081e-25	ADD1	genebody	no
chr8	4275039	4275126	0.601658	0.316724	0.284934	9.33543e-28	1.68038e-26	ABLIM2	genebody	no
chr14	124388747	124388833	0.603275	0.753255	-0.14998	6.13568e-16	2.65987e-15	NEURL1	genebody	no
chr3	1158633	1158719	0.626441	0.405657	0.220784	4.43098e-14	1.50363e-13	TMEM184A	genebody	no
chr8	4244696	4244781	0.397857	0.22434	0.173517	6.20831e-16	2.67733e-15	ABLIM2	genebody	no
chr1	108094389	108094473	0.490965	0.250212	0.240753	1.43583e-21	1.23841e-20	SMAD7	genebody	no
chr13	218110111	218110195	0.691451	0.463309	0.228142	3.23967e-12	8.25368e-12	SLC19A1	genebody	no
chr8	80676094	80676178	0.406816	0.640463	-0.233647	7.23879e-31	2.0668e-29	FHDC1	genebody	no
chr9	8087315	8087399	0.48566	0.231968	0.253692	2.67048e-18	1.53553e-17	STARD10	genebody	no
chr2	7456	7539	0.676237	0.380589	0.295647	1.08662e-19	7.49768e-19	MUC5AC	genebody	no
chr2	157308310	157308393	0.831322	0.609578	0.221744	4.39381e-10	8.32512e-10	IL17B	genebody	no
chr6	4229965	4230048	0.650148	0.354795	0.295352	1.18255e-15	4.89575e-15	ZDHHC7	genebody	no
chr13	217435256	217435338	0.534744	0.273962	0.260783	1.31909e-21	1.1497e-20	PTTG1IP	genebody	no
chr3	119025177	119025259	0.823806	0.507122	0.316684	6.36921e-11	1.38782e-10	KHK	genebody	yes
chr11	73574361	73574441	0.484565	0.251292	0.233273	1.47018e-14	5.26972e-14	MBNL2	genebody	no
chr6	12235608	12235688	0.585037	0.253794	0.331243	1.08348e-31	3.45046e-30	BCAR1	genebody	no
chr3	5521095	5521174	0.493216	0.27278	0.220436	2.38755e-15	9.55019e-15	BAIAP2L1	genebody	no
chr12	927458	927536	0.416155	0.200788	0.215367	8.92188e-21	6.96917e-20	CCDC57	genebody	no
chr1	286040387	286040464	0.483947	0.777629	-0.293682	3.31715e-05	3.39925e-05	COL27A1	genebody	no
chr1	314018072	314018149	0.656014	0.460484	0.19553	2.42137e-09	4.11683e-09	NOXA1	genebody	no
chr6	3644374	3644451	0.750473	0.593802	0.156671	0.00132644	0.00132805	GSE1	genebody	no
chr14	145895682	145895758	0.824274	0.47723	0.347043	5.27573e-22	4.90821e-21	CTBP2	genebody	no
chr5	79954603	79954679	0.660816	0.469633	0.191183	3.42558e-09	5.707e-09	SLC38A1	genebody	no
chr1	314148547	314148622	0.491314	0.262944	0.22837	6.11832e-06	6.41262e-06	CYSRT1	genebody	no
chr12	62351266	62351340	0.590578	0.338505	0.252073	4.87634e-31	1.442e-29	PIGL	genebody	no
chr12	1535698	1535771	0.51496	0.324679	0.190281	1.69753e-13	5.26424e-13	BAIAP2	genebody	no
chr4	484056	484129	0.748919	0.544454	0.204465	1.82507e-20	1.38638e-19	ADCK5	genebody	no
chr6	44645269	44645342	0.525149	0.20012	0.325029	1.06958e-13	3.4371e-13	ITPKC	genebody	no
chr6	53411478	53411551	0.576678	0.354192	0.222486	8.13089e-11	1.74772e-10	LENG9	genebody	no
chr17	65168298	65168370	0.573987	0.250516	0.323471	1.15158e-16	5.32688e-16	TMEPAI	genebody	no
chr2	3429693	3429765	0.577124	0.325871	0.251253	2.67691e-14	9.26381e-14	CHKA	genebody	no
chr3	746716	746788	0.775932	0.604641	0.171292	2.28368e-09	3.90679e-09	CYP2W1	genebody	no
chr8	75007930	75008002	0.497227	0.179542	0.317685	2.19062e-11	5.03035e-11	PARM1	genebody	no
chr6	3643303	3643374	0.64561	0.435036	0.210574	1.50146e-08	2.24002e-08	GSE1	genebody	no
chr7	35238860	35238930	0.607403	0.236139	0.371264	1.38054e-12	3.83588e-12	PACSIN1	genebody	no
chr2	233909	233978	0.645187	0.406722	0.238465	1.02058e-17	5.45186e-17	EPS8L2	genebody	no
chr3	16516025	16516094	0.772152	0.546293	0.225859	2.60481e-11	5.89285e-11	TMEM248	genebody	no
chr1	313870411	313870479	0.375386	0.246461	0.128925	2.29495e-09	3.91797e-09	LCN15	genebody	no
chr9	7436827	7436895	0.601126	0.409246	0.19188	2.48277e-16	1.09932e-15	LAMTOR1	genebody	no
chr9	7571610	7571678	0.617313	0.358091	0.259221	2.29688e-14	8.02455e-14	PHOX2A	genebody	no
chr11	288177	288244	0.583229	0.763173	-0.179945	2.51788e-12	6.61843e-12	XPO4	genebody	no
chr4	465042	465109	0.547576	0.307351	0.240224	1.9554e-20	1.47188e-19	ZIP4	genebody	no
chr6	25379723	25379790	0.700578	0.447372	0.253206	7.07241e-09	1.11755e-08	ATP6V0D1	genebody	no
chr7	34460852	34460918	0.433968	0.211571	0.222397	8.88681e-11	1.88191e-10	ITPR3	genebody	no
chr7	123728065	123728131	0.564858	0.24921	0.315648	8.72072e-13	2.47987e-12	CLMN	genebody	no
chr12	62346340	62346405	0.782944	0.543024	0.23992	3.55935e-20	2.63138e-19	PIGL	genebody	no
chr17	69241699	69241764	0.589466	0.34092	0.248547	4.97231e-28	9.57458e-27	GATA5	genebody	no
chr5	70973048	70973113	0.494156	0.320426	0.17373	3.58814e-11	8.01933e-11	LRTM2	genebody	no
chr6	152549464	152549529	0.57046	0.271834	0.298626	4.68134e-11	1.03089e-10	FAAH	genebody	no
chr12	5519347	5519411	0.439332	0.68701	-0.247678	4.04688e-09	6.62217e-09	WBP2	genebody	no
chr16	86017259	86017323	0.509974	0.245908	0.264067	5.02367e-17	2.37691e-16	SLC12A7	genebody	no
chr3	155443	155507	0.646144	0.41686	0.229283	1.925e-23	2.07e-22	PDGFA	genebody	no
chr6	40205854	40205918	0.597414	0.409664	0.18775	7.91102e-08	1.07031e-07	HAMP	genebody	no
chr13	216414477	216414540	0.630237	0.344591	0.285645	2.19318e-11	5.03035e-11	PDE9A	genebody	no
chr3	40908646	40908709	0.668808	0.375233	0.293574	4.3092e-09	7.03752e-09	NPRL3	genebody	no
chr7	129075267	129075330	0.8462	0.646994	0.199206	2.45832e-11	5.59201e-11	RCOR1	genebody	no
chr12	62954818	62954880	0.898921	0.597728	0.301194	8.14758e-11	1.74772e-10	FAM83G	genebody	no
chr3	39017455	39017517	0.601338	0.35194	0.249399	1.84731e-13	5.68614e-13	VASN	genebody	no
chr11	86739766	86739827	0.427698	0.180232	0.247466	1.98873e-07	2.52605e-07	RASA3	genebody	no
chr18	53847936	53847997	0.216597	0.479038	-0.262441	1.56237e-13	4.88166e-13	TNS3	genebody	no
chr5	129752	129813	0.79672	0.6067	0.190019	9.52e-09	1.46409e-08	TBC1D22A	genebody	no
chr6	157418481	157418542	0.833316	0.620982	0.212334	1.77531e-09	3.05605e-09	KCNQ4	genebody	no
chr8	120693468	120693529	0.609587	0.467989	0.141598	0.000262904	0.000265146	CCDC109B	genebody	no
chr1	314157377	314157437	0.645405	0.431785	0.21362	1.79527e-14	6.35248e-14	NDOR1	genebody	no
chr12	52473831	52473891	0.457307	0.21363	0.243676	2.40108e-15	9.55816e-15	SPNS2	genebody	no
chr14	140817115	140817175	0.357671	0.609706	-0.252035	5.72746e-08	7.94361e-08	GRK5	genebody	no
chr2	181365	181425	0.565243	0.334982	0.230262	8.51678e-18	4.60908e-17	SLC25A22	genebody	no
chr3	1084085	1084145	0.613994	0.332674	0.28132	5.93956e-07	6.9267e-07	MICALL2	genebody	no
chr3	40906899	40906959	0.755748	0.555144	0.200604	5.41419e-15	2.0564e-14	NPRL3	genebody	no
chr7	4611898	4611958	0.612046	0.380183	0.231863	4.89089e-14	1.65292e-13	RREB1	genebody	no
chr7	120976354	120976414	0.517926	0.343528	0.174398	5.79645e-22	5.33274e-21	ITPK1	genebody	no
chr12	62945785	62945844	0.581164	0.288827	0.292337	5.85554e-19	3.70106e-18	FAM83G	genebody	no
chr12	62945785	62945844	0.581164	0.288827	0.292337	5.85554e-19	3.70106e-18	SLC5A10	genebody	no
chr13	212913943	212914002	0.771741	0.558251	0.213491	7.20023e-07	8.31491e-07	PSMG1	genebody	no
chr16	85833280	85833339	0.696501	0.506193	0.190308	1.02827e-10	2.15003e-10	LPCAT1	genebody	no
chr17	66119875	66119934	0.762821	0.424585	0.338236	1.23651e-08	1.86151e-08	STX16	genebody	no
chr2	16471254	16471313	0.410407	0.229256	0.181151	2.04097e-12	5.48677e-12	MYBPC3	genebody	no
chr3	1067781	1067840	0.853248	0.624932	0.228316	2.20266e-15	8.85342e-15	MICALL2	genebody	yes
chr3	39621753	39621812	0.824418	0.610258	0.21416	6.91913e-19	4.31934e-18	CREBBP	genebody	yes
chr6	62279543	62279602	0.646548	0.368179	0.278369	7.91476e-16	3.32661e-15	PLEKHG5	genebody	no
chr9	694247	694306	0.562217	0.390466	0.171751	4.65371e-05	4.7454e-05	ST5	genebody	no
chr1	306910024	306910082	0.64996	0.430095	0.219864	8.82083e-10	1.58775e-09	GTF3C5	genebody	no
chr2	5547854	5547912	0.679972	0.393222	0.28675	2.88886e-08	4.15274e-08	FIBP	genebody	no
chr2	88933040	88933098	0.698363	0.469183	0.22918	4.13084e-11	9.12089e-11	LHFPL2	genebody	no
chr6	96758744	96758802	0.81486	0.503406	0.311454	3.80539e-12	9.54807e-12	EMILIN2	genebody	no
chr3	39017818	39017875	0.725805	0.499529	0.226275	4.85509e-07	5.71837e-07	VASN	genebody	no
chr4	1962898	1962955	0.36988	0.147472	0.222408	3.45835e-10	6.59795e-10	SLC45A4	genebody	no
chr1	264134601	264134657	0.476309	0.609035	-0.132726	1.37689e-06	1.53234e-06	TPM2	genebody	no
chr11	6984	7040	0.910002	0.673372	0.23663	1.7487e-12	4.79446e-12	GULDH	genebody	no
chr12	40845085	40845141	0.246582	0.136082	0.1105	3.53326e-05	3.61178e-05	HNF1B	genebody	no
chr2	157269044	157269100	0.839636	0.713952	0.125684	3.18938e-05	3.27238e-05	AFAP1L1	genebody	no
chr7	104002380	104002436	0.436163	0.203542	0.23262	2.2979e-07	2.87411e-07	PGF	genebody	no
chr8	338550	338606	0.718304	0.371183	0.347121	9.72078e-21	7.52225e-20	FGFR3	genebody	no
chr17	69000102	69000157	0.702282	0.354141	0.348141	1.95723e-07	2.49321e-07	TAF4	genebody	no
chr3	14934983	14935038	0.514932	0.307104	0.207828	1.0104e-12	2.84563e-12	AUTS2	genebody	no
chr17	54162570	54162624	0.737015	0.473063	0.263952	1.25379e-14	4.53334e-14	SLC35C2	genebody	no
chr6	44177559	44177613	0.564848	0.3035	0.261348	2.46067e-09	4.17507e-09	DYRK1B	genebody	no
chr8	1201069	1201123	0.555185	0.312734	0.242451	1.49039e-06	1.65421e-06	SH3BP2	genebody	no
chr1	307344543	307344596	0.754253	0.569055	0.185197	1.12606e-08	1.70765e-08	VAV2	genebody	no
chr12	62344827	62344880	0.80261	0.547694	0.254916	0.000156518	0.000158238	PIGL	genebody	no
chr18	6446044	6446097	0.576314	0.303869	0.272445	1.74282e-19	1.15445e-18	AGAP3	genebody	no
chr18	14950529	14950582	0.437763	0.196773	0.24099	1.00519e-11	2.42653e-11	TMEM140	genebody	no
chr2	8318576	8318629	0.757092	0.468076	0.289015	7.03328e-13	2.03621e-12	NXF1	genebody	no
chr7	58501963	58502016	0.578671	0.365236	0.213435	2.57163e-12	6.73831e-12	FURIN	genebody	no
chr3	4209291	4209343	0.352418	0.192879	0.159539	3.33307e-07	4.04023e-07	FOXK1	genebody	no
chr7	2120378	2120430	0.629832	0.363156	0.266675	7.73642e-08	1.05012e-07	SLC22A23	genebody	no
chr9	63404148	63404200	0.954845	0.712984	0.241861	1.72757e-10	3.4468e-10	ADAMTS15	genebody	no
chr10	11925641	11925692	0.646881	0.412787	0.234094	1.69207e-18	9.86645e-18	RAB3GAP2	genebody	no
chr2	11838329	11838380	0.586463	0.343038	0.243425	4.8648e-16	2.13125e-15	DTX4	genebody	no
chr6	54420921	54420972	0.777212	0.51439	0.262822	1.50816e-08	2.24597e-08	TMEM86B	genebody	no
chr6	55577177	55577228	0.754019	0.566839	0.18718	3.33815e-11	7.49049e-11	ZNF787	genebody	no
chr6	125237673	125237724	0.733576	0.507655	0.22592	1.50923e-06	1.67289e-06	SURF6	genebody	no
chr7	1210471	1210522	0.629355	0.403886	0.225469	2.06149e-05	2.12567e-05	GMDS	genebody	no
chr7	123798985	123799036	0.483376	0.261883	0.221493	5.1585e-09	8.29367e-09	CLMN	genebody	no
chr12	23838430	23838480	0.636751	0.505974	0.130777	5.70768e-12	1.40236e-11	TBKBP1	genebody	no
chr17	64782767	64782817	0.463888	0.254682	0.209205	1.14147e-06	1.2859e-06	BMP7	genebody	no
chr3	746398	746448	0.768265	0.636187	0.132078	0.00238928	0.00238928	CYP2W1	genebody	no
chr6	3648042	3648092	0.749339	0.472857	0.276481	2.93279e-07	3.58693e-07	GSE1	genebody	no
chr9	149713025	149713075	0.130247	0.268873	-0.138626	2.5564e-15	1.01231e-14	ZPBP	genebody	yes
chr1	308201090	308201139	0.719223	0.571608	0.147616	4.80757e-06	5.07092e-06	FCN2	genebody	no
chr16	55710577	55710626	0.62793	0.333028	0.294902	2.18958e-10	4.33726e-10	ERGIC1	genebody	no
chr12	24847868	24847916	0.430953	0.306602	0.124351	1.16447e-06	1.30825e-06	HOXB9	genebody	no
chr3	11049335	11049383	0.580548	0.23963	0.340918	8.25769e-16	3.45322e-15	LAT2	genebody	no
chr1	307116704	307116751	0.589021	0.772222	-0.183201	1.08762e-09	1.93251e-09	ADAMTSL2	genebody	no
chr3	1081231	1081278	0.514839	0.763778	-0.248939	2.36147e-09	4.02325e-09	MICALL2	genebody	no
chr3	4297744	4297791	0.617058	0.409612	0.207447	6.14445e-10	1.14072e-09	RADIL	genebody	no
chr1	301657210	301657256	0.531865	0.700434	-0.168569	5.51528e-12	1.36331e-11	RALGPS1	genebody	no
chr11	86415430	86415476	0.455646	0.190834	0.264812	4.06094e-14	1.38373e-13	ADPRHL1	genebody	no
chr12	1566933	1566979	0.670302	0.443861	0.226441	0.000151569	0.000153422	BAIAP2	genebody	no
chr14	7101259	7101305	0.692078	0.416348	0.27573	5.2405e-09	8.40917e-09	SLC39A14	genebody	no
chr5	6037850	6037896	0.747073	0.467103	0.279971	1.25101e-07	1.64419e-07	RPS19BP1	genebody	no
chr1	307503696	307503741	0.77672	0.531797	0.244923	1.22837e-10	2.5238e-10	BRD3	genebody	no
chr12	4031246	4031291	0.532482	0.300841	0.231641	7.62215e-11	1.65213e-10	SEPT9	genebody	no
chr5	17183210	17183255	0.586821	0.381023	0.205799	1.17253e-10	2.41707e-10	DIP2B	genebody	no
chr2	150790289	150790333	0.440814	0.743788	-0.302973	7.94063e-08	1.07257e-07	ARHGAP26	genebody	no
chr11	1924054	1924097	0.55123	0.773473	-0.222243	1.18002e-06	1.32392e-06	TNFRSF19	genebody	no
chr12	1553216	1553259	0.483617	0.311846	0.171771	5.17993e-12	1.28798e-11	BAIAP2	genebody	no
chr12	62364320	62364363	0.819645	0.636564	0.183081	7.90628e-09	1.2375e-08	PIGL	genebody	no
chr6	58034763	58034806	0.56116	0.3414	0.21976	1.66718e-10	3.33955e-10	TTLL10	genebody	no
chr1	303250385	303250427	0.696326	0.405318	0.291008	3.85597e-07	4.62047e-07	LRRC8A	genebody	no
chr6	43111752	43111794	0.704483	0.434753	0.26973	9.01139e-15	3.30152e-14	ACTN4	genebody	no
chr7	39601378	39601420	0.58097	0.731698	-0.150727	3.22243e-08	4.60824e-08	GLP1R	genebody	no
chr8	1198036	1198078	0.683501	0.450842	0.23266	1.56194e-08	2.31746e-08	SH3BP2	genebody	no
chr1	266093054	266093095	0.713711	0.461707	0.252004	1.0421e-06	1.18362e-06	GRHPR	genebody	no
chr12	333542	333583	0.896518	0.633312	0.263206	1.31902e-08	1.97853e-08	TBCD	genebody	no
chr12	333542	333583	0.896518	0.633312	0.263206	1.31902e-08	1.97853e-08	ZNF750	genebody	no
chr12	24743307	24743348	0.586	0.35657	0.22943	9.99997e-15	3.64756e-14	HOXB1	genebody	no
chr3	10777284	10777325	0.510068	0.256889	0.253179	1.7544e-06	1.93428e-06	CLDN4	genebody	no
chr5	3617853	3617894	0.757371	0.546085	0.211286	1.16322e-06	1.30825e-06	CYB5R3	genebody	no
chr6	2049554	2049595	0.558627	0.815536	-0.256909	8.07334e-10	1.46595e-09	FBXO31	genebody	no
chr6	75419644	75419685	0.604635	0.350052	0.254583	8.74542e-13	2.47987e-12	GALE	genebody	no
chr7	128011520	128011561	0.597083	0.334136	0.262947	2.8613e-11	6.45547e-11	SETD3	genebody	no
chr9	508022	508063	0.617488	0.364059	0.253429	3.8962e-08	5.51258e-08	SCUBE2	genebody	no
chr11	50031075	50031115	0.626017	0.206851	0.419167	4.37104e-08	6.1239e-08	KLF5	genebody	no
chr12	34626268	34626308	0.625318	0.314129	0.311188	3.03042e-13	9.09125e-13	MSI2	genebody	no
chr5	7196025	7196065	0.394788	0.661383	-0.266595	3.01818e-08	4.32362e-08	BAIAP2L2	genebody	no
chr12	20368198	20368237	0.549966	0.303077	0.246889	9.06033e-08	1.21588e-07	PLEKHH3	genebody	no
chr12	62954500	62954539	0.685462	0.437806	0.247656	4.34974e-08	6.10437e-08	FAM83G	genebody	yes
chr11	50030974	50031012	0.621049	0.188106	0.432942	7.98656e-13	2.29614e-12	KLF5	genebody	no
chr18	9846531	9846569	0.797137	0.580444	0.216693	4.61034e-09	7.47037e-09	MKRN1	genebody	no
chr2	498966	499004	0.701399	0.417874	0.283525	1.61987e-08	2.39509e-08	CARS	genebody	no
chr3	1072696	1072734	0.390574	0.255425	0.135149	2.62466e-06	2.82971e-06	MICALL2	genebody	no
chr3	119062393	119062431	0.730756	0.457257	0.273499	1.17351e-10	2.41707e-10	AGBL5	genebody	no
chr1	109598051	109598088	0.771155	0.555586	0.215569	4.63108e-08	6.46634e-08	MBD1	genebody	no
chr2	151134602	151134639	0.885845	0.705973	0.179873	2.5175e-10	4.91624e-10	NR3C1	genebody	yes
chr12	5365078	5365114	0.489304	0.271251	0.218053	6.40611e-10	1.18135e-09	EVPL	genebody	no
chr13	217426394	217426430	0.547531	0.223306	0.324225	2.27581e-06	2.46969e-06	PTTG1IP	genebody	no
chr15	52223040	52223076	0.661848	0.320781	0.341067	2.66904e-09	4.50095e-09	IRF2	genebody	no
chr17	54158733	54158769	0.718726	0.401344	0.317381	4.67995e-10	8.80681e-10	SLC35C2	genebody	no
chr6	3645202	3645238	0.382411	0.105037	0.277375	1.36407e-11	3.20867e-11	GSE1	genebody	no
chr7	99611977	99612013	0.60311	0.325937	0.277173	2.45439e-06	2.65305e-06	SUSD6	genebody	no
chr2	5634787	5634822	0.529135	0.279558	0.249577	1.33396e-13	4.1997e-13	OVOL1	genebody	no
chr3	41368665	41368700	0.61714	0.423657	0.193483	4.02957e-07	4.82151e-07	WDR90	genebody	no
chr3	60626982	60627017	0.646536	0.411009	0.235527	1.18568e-08	1.7915e-08	CD8B	genebody	no
chr3	60626982	60627017	0.646536	0.411009	0.235527	1.18568e-08	1.7915e-08	FABP1	genebody	no
chr9	708897	708932	0.647287	0.359956	0.287331	1.17045e-10	2.41707e-10	ST5	genebody	no
chr9	51608032	51608067	0.736622	0.513207	0.223415	1.10262e-08	1.68445e-08	USP2	genebody	no
chr1	307411525	307411559	0.657848	0.448609	0.209239	7.04178e-08	9.60559e-08	VAV2	genebody	no
chr13	35602523	35602557	0.76609	0.535112	0.230977	1.03766e-13	3.35618e-13	MST1R	genebody	no
chr18	827751	827785	0.640324	0.416611	0.223713	9.36984e-09	1.44743e-08	ESYT2	genebody	no
chr2	608570	608604	0.870353	0.584943	0.28541	4.85899e-05	4.94864e-05	SLC22A18	genebody	no
chr2	28680385	28680419	0.622124	0.273156	0.348968	4.01369e-11	8.88593e-11	EHF	genebody	no
chr7	4609764	4609798	0.63805	0.400051	0.237999	5.59016e-06	5.87392e-06	RREB1	genebody	no
chr12	4222173	4222206	0.534535	0.762128	-0.227593	8.71023e-07	1.00029e-06	SEC14L1	genebody	no
chr2	155449	155482	0.528139	0.233563	0.294576	1.84929e-07	2.36664e-07	EFCAB4A	genebody	no
chr8	338274	338307	0.492151	0.271811	0.22034	1.41597e-09	2.47347e-09	FGFR3	genebody	no
chr17	59917625	59917657	0.435815	0.189894	0.245921	1.34162e-08	2.00879e-08	ZFP64	genebody	no
chr6	4230101	4230133	0.668567	0.331028	0.337538	2.3496e-11	5.37423e-11	ZDHHC7	genebody	no
chr7	128904352	128904384	0.507576	0.293158	0.214418	7.91333e-10	1.44005e-09	AMN	genebody	no
chr17	64953896	64953927	0.608563	0.290155	0.318408	1.87865e-10	3.73924e-10	RNPC1	genebody	no
chr3	40198529	40198560	0.60509	0.326464	0.278626	5.2709e-08	7.32266e-08	NAA60	genebody	no
chr6	54417885	54417916	0.931651	0.652405	0.279246	4.52894e-08	6.3344e-08	PPP6R1	genebody	no
chr1	313810317	313810347	0.753728	0.442577	0.311151	3.76621e-11	8.38285e-11	MAMDC4	genebody	no
chr12	53986099	53986129	0.674092	0.396709	0.277383	1.18116e-15	4.89575e-15	KIF1C	genebody	no
chr9	71476295	71476325	0.402882	0.215057	0.187825	1.07543e-06	1.21813e-06	PIK3C2B	genebody	no
chr5	1796066	1796095	0.579368	0.364612	0.214756	2.26604e-06	2.46554e-06	PRR5	genebody	no
chr2	6440798	6440825	0.517309	0.274067	0.243242	3.95418e-09	6.49616e-09	EHD1	genebody	no
chr8	3281838	3281865	0.640765	0.366097	0.274668	1.25842e-08	1.89105e-08	TBC1D14	genebody	no
chr1	2786704	2786730	0.867197	0.72111	0.146086	1.85926e-07	2.37572e-07	MLLT4	genebody	no
chr15	134288402	134288428	0.361272	0.150073	0.211199	1.20129e-08	1.81178e-08	ABCB6	genebody	no
chr15	134288402	134288428	0.361272	0.150073	0.211199	1.20129e-08	1.81178e-08	GLB1L	genebody	no
chr15	152111123	152111149	0.62814	0.424484	0.203657	1.07282e-07	1.4281e-07	ESPNL	genebody	yes
chr17	55213048	55213074	0.67064	0.525757	0.144883	0.000310117	0.00031238	ZMYND8	genebody	no
chr4	90762911	90762937	0.625332	0.42733	0.198003	1.95001e-11	4.49751e-11	MPC2	genebody	no
chr8	10934406	10934432	0.749235	0.457251	0.291984	2.24905e-08	3.27854e-08	PROM1	genebody	no
chr12	4865615	4865640	0.558591	0.302845	0.255746	3.47229e-07	4.18495e-07	RHBDF2	genebody	no
chr5	132171	132196	0.800761	0.503599	0.297162	3.59637e-07	4.31564e-07	TBC1D22A	genebody	no
chr1	1068361	1068385	0.600814	0.380928	0.219886	2.6013e-07	3.20995e-07	ERMARD	genebody	no
chr6	59778673	59778697	0.464149	0.238597	0.225552	3.61784e-08	5.1382e-08	ARHGEF16	genebody	no
chr1	307043745	307043768	0.764163	0.561629	0.202534	5.53636e-05	5.62467e-05	SLC2A6	genebody	no
chr17	69191153	69191176	0.736801	0.395626	0.341175	3.3349e-06	3.55837e-06	RBBP8NL	genebody	no
chr2	347060	347083	0.622633	0.372336	0.250298	1.37251e-07	1.80101e-07	LMNTD2	genebody	no
chr11	75031425	75031447	0.546079	0.338614	0.207465	1.39709e-10	2.83528e-10	DOCK9	genebody	no
chr12	963766	963788	0.516851	0.311607	0.205244	9.71332e-11	2.03611e-10	SLC16A3	genebody	no
chr6	75697391	75697413	0.805004	0.53732	0.267684	7.01326e-07	8.11031e-07	GRHL3	genebody	no
chr12	5520698	5520719	0.635126	0.374073	0.261054	1.04989e-05	1.09298e-05	UNC13D	genebody	no
chr14	145542207	145542228	0.646526	0.397457	0.249069	1.16507e-07	1.54102e-07	FAM53B	genebody	no
chr14	24950630	24950650	0.623812	0.354001	0.269811	2.0808e-07	2.6184e-07	MMP17	genebody	no
chr17	69040489	69040509	0.598906	0.286757	0.312148	1.09861e-06	1.24099e-06	TAF4	genebody	no
chr7	80251300	80251320	0.542657	0.736493	-0.193835	4.57564e-09	7.42868e-09	LTB4R2	genebody	no
chr9	116417073	116417093	0.422402	0.647101	-0.224699	1.88928e-12	5.11216e-12	ATXN7L1	genebody	no
chr17	66119989	66120008	0.725823	0.389456	0.336367	4.36036e-09	7.10705e-09	STX16	genebody	no
chr2	69495803	69495822	0.632963	0.351209	0.281754	2.11764e-12	5.67446e-12	ICAM-1	genebody	no
chr2	69495803	69495822	0.632963	0.351209	0.281754	2.11764e-12	5.67446e-12	TYK2	genebody	no
chr6	38298791	38298810	0.863563	0.590777	0.272786	1.38162e-07	1.8101e-07	CEP89	genebody	no
chr7	34452390	34452409	0.507002	0.284435	0.222567	4.20521e-08	5.91157e-08	ITPR3	genebody	no
chr13	215477521	215477539	0.354079	0.118007	0.236072	3.70815e-19	2.38011e-18	RIPK4	genebody	no
chr15	154437117	154437135	0.628053	0.35387	0.274183	8.78418e-07	1.00738e-06	GPC1	genebody	no
chr6	49922488	49922506	0.702564	0.463291	0.239274	4.58813e-10	8.65369e-10	PPP1R15A	genebody	no
chr7	117779501	117779519	0.556345	0.269093	0.287253	3.37242e-07	4.07644e-07	FOXN3	genebody	no
chr8	75008059	75008077	0.467317	0.235172	0.232145	6.89659e-07	7.99773e-07	PARM1	genebody	no
chr13	82429055	82429072	0.422432	0.199948	0.222484	1.17985e-07	1.55808e-07	TF	genebody	no
chr18	53740652	53740669	0.578799	0.321423	0.257376	3.33758e-07	4.04023e-07	TNS3	genebody	no
chr2	3427676	3427693	0.624845	0.285544	0.339301	1.34256e-12	3.74288e-12	CHKA	genebody	no
chr4	142223039	142223056	0.68901	0.314848	0.374162	2.97735e-06	3.19333e-06	CLCA2	genebody	no
chr12	5592925	5592941	0.613727	0.353129	0.260599	1.03497e-08	1.58696e-08	GALK1	genebody	no
chr2	162132203	162132219	0.353919	0.525095	-0.171177	2.63309e-06	2.83511e-06	NLRP6	genebody	no
chr2	162132203	162132219	0.353919	0.525095	-0.171177	2.63309e-06	2.83511e-06	IFITM1	genebody	no
chr7	24844343	24844359	0.545464	0.303972	0.241492	1.85185e-11	4.29764e-11	TRIM15	genebody	no
chr12	14823473	14823488	0.674959	0.46204	0.212919	2.49791e-07	3.09622e-07	TEX2	genebody	no
chr12	45961574	45961589	0.722688	0.303503	0.419185	2.86713e-06	3.0791e-06	KSR1	genebody	no
chr17	69040574	69040589	0.619002	0.345887	0.273115	2.03673e-08	2.9848e-08	TAF4	genebody	no
chr5	7206123	7206138	0.65343	0.399507	0.253923	6.57263e-07	7.63273e-07	SLC16A8	genebody	no
chr12	54936633	54936647	0.603023	0.422411	0.180612	1.0593e-05	1.10051e-05	TMEM256-PLSCR3	genebody	no
chr12	54936633	54936647	0.603023	0.422411	0.180612	1.0593e-05	1.10051e-05	TNK1	genebody	no
chr3	5582496	5582509	0.570304	0.300997	0.269308	4.33642e-07	5.15145e-07	BAIAP2L1	genebody	no
chr12	22592383	22592395	0.668157	0.424291	0.243866	8.84249e-07	1.01267e-06	WIPF2	genebody	no
chr3	8152155	8152167	0.697833	0.496259	0.201574	9.32695e-07	1.0652e-06	SRRT	genebody	no
chr5	3477927	3477939	0.504891	0.288471	0.216421	2.0124e-07	2.55171e-07	ARFGAP3	genebody	no
chr1	303872587	303872597	0.767451	0.541898	0.225553	2.07838e-07	2.6184e-07	DYT1	genebody	no
chr13	215477448	215477458	0.418984	0.155078	0.263906	2.54208e-07	3.14625e-07	RIPK4	genebody	no
chr18	53737965	53737975	0.648419	0.169986	0.478433	1.12019e-06	1.26364e-06	TNS3	genebody	no
chr2	301404	301414	0.567155	0.326563	0.240592	2.57557e-10	5.01781e-10	IRF7	genebody	no
chr2	301404	301414	0.567155	0.326563	0.240592	2.57557e-10	5.01781e-10	PHRF1	genebody	no
chr1	313810446	313810454	0.537307	0.275616	0.261692	6.0908e-08	8.39132e-08	MAMDC4	genebody	no
chr4	496562	496570	0.611275	0.371385	0.239889	4.63163e-07	5.48639e-07	ADCK5	genebody	no
chr5	468418	468425	0.90744	0.54256	0.364881	3.98505e-09	6.53391e-09	PPARA	genebody	no
chr6	4230347	4230354	0.717389	0.424064	0.293325	3.91097e-08	5.51666e-08	ZDHHC7	genebody	no
chr6	3622825	3622830	0.406421	0.667408	-0.260987	1.01145e-05	1.05476e-05	GSE1	genebody	no

## Sheet: Table S7
OntologySource	Term	FisherExact	#Genes	Associated Genes
KEGG_PATHWAY	Amino sugar and nucleotide sugar metabolism	0.00027	5	GMDS, GMPPA, GALE, GALK1, GCK
KEGG_PATHWAY	Galactose metabolism	0.0037	3	GALE, GALK1, GCK
KEGG_PATHWAY	Notch signaling pathway	0.014	3	CTBP2, DTX4, JAG2
KEGG_PATHWAY	Phosphatidylinositol signaling system	0.025	4	ITPR3, ITPK1, ITPKC, PIK3C2B
KEGG_PATHWAY	Maturity onset diabetes of the young	0.031	2	HNF1B, GCK
KEGG_PATHWAY	Inositol phosphate metabolism	0.043	3	ITPK1, ITPKC, PIK3C2B
KEGG_PATHWAY	PPAR signaling pathway	0.043	3	FABP1, PPARA, PPARD
KEGG_PATHWAY	Lysosome	0.047	4	ATP6V0D1, CTSZ, IGF2R, LAMP1
KEGG_PATHWAY	Fructose and mannose metabolism	0.047	2	GMDS, GMPPA

## Sheet: Table S8
Chromosome	Start	End	Preterm-26d-ENT	Term-26d-ENT	Methylation Difference	Raw p-value	Adjusted p-value	Gene symbol	Location
chr6	40600735	40600743	0.454828	0.187045	0.267783	1.12065e-06	1.40985e-06	KMT2B	promoter
chr6	145617168	145617226	0.349913	0.131753	0.21816	1.53587e-11	6.65544e-11	C1orf177/LEXM	promoter
chr1	303874053	303874071	0.849432	0.643034	0.206398	6.57416e-08	1.16542e-07	DYT1	genebody
chr1	307503761	307503767	0.828362	0.481902	0.34646	5.29205e-06	5.89685e-06	BRD3	genebody
chr11	6785	6829	0.792505	0.434546	0.357959	1.7127e-07	2.56906e-07	GULDH	genebody
chr12	1226367	1226397	0.599394	0.379843	0.219551	7.93333e-09	1.547e-08	BAHCC1	genebody
chr12	1228329	1228349	0.87186	0.636613	0.235247	8.63271e-09	1.60322e-08	BAHCC1	genebody
chr12	1228628	1228640	0.703312	0.427639	0.275673	5.53836e-11	1.79997e-10	BAHCC1	genebody
chr14	82668700	82668779	0.747671	0.515552	0.232119	5.36957e-16	1.04707e-14	CAMK2G	genebody
chr14	134764384	134764471	0.856113	0.586799	0.269314	2.85292e-19	1.11264e-17	TCF7L2	genebody
chr2	9150187	9150202	0.751717	0.416892	0.334825	1.06838e-07	1.73612e-07	FADS2	genebody
chr4	104232712	104232730	0.927177	0.11307	0.814107	2.65189e-07	3.83051e-07	IL6R	genebody
chr5	1102033	1102070	0.742118	0.859698	-0.11758	0.032815	0.032815	FBLN1	genebody
chr6	40600735	40600743	0.454828	0.187045	0.267783	1.12065e-06	1.40985e-06	ZBTB32	genebody
chr6	42964984	42965034	0.136136	0.275111	-0.138976	2.2905e-14	2.23324e-13	MAP4K1	genebody
chr6	154518354	154518413	0.662969	0.383338	0.27963	7.31693e-06	7.92668e-06	ERI3	genebody
chr8	1200879	1200958	0.56465	0.380579	0.184071	2.26575e-11	8.83644e-11	SH3BP2	genebody
chr10	71261624	71261665	0.6181	0.408084	0.210016	6.54082e-09	1.34259e-08	null	intergenic
chr11	86095720	86095774	0.749179	0.554343	0.194836	1.76697e-10	5.30091e-10	null	intergenic
chr14	30401177	30401268	0.343346	0.576134	-0.232788	1.12454e-07	1.75428e-07	null	intergenic
chr14	30489082	30489136	0.863618	0.53783	0.325788	2.57064e-11	9.11408e-11	null	intergenic
chr14	88108608	88108706	0.73365	0.532712	0.200937	1.90715e-13	1.06255e-12	null	intergenic
chr17	29502285	29502381	0.422376	0.338184	0.0841913	0.021354	0.0219159	null	intergenic
chr2	66446352	66446369	0.0776174	0.327208	-0.249591	1.38049e-06	1.63149e-06	null	intergenic
chr2	75807446	75807475	0.639281	0.261844	0.377436	3.75364e-06	4.30564e-06	null	intergenic
chr3	42764310	42764329	0.657979	0.395965	0.262015	1.64762e-09	4.01607e-09	null	intergenic
chr4	110310686	110310739	0.200296	0.303571	-0.103275	6.90705e-05	7.28041e-05	null	intergenic
chr4	141385626	141385656	0.631303	0.379343	0.25196	5.58012e-10	1.55446e-09	null	intergenic
chr5	20161046	20161099	0.39318	0.228749	0.164431	2.16746e-14	2.23324e-13	null	intergenic
chr5	91666163	91666173	0.641984	0.272388	0.369596	4.83839e-12	2.35871e-11	null	intergenic
chr6	3886920	3886953	0.871386	0.596932	0.274455	1.32253e-13	8.59643e-13	null	intergenic
chr6	4021111	4021154	0.69643	0.371459	0.32497	3.34202e-09	7.66699e-09	null	intergenic
chr6	59449191	59449214	0.700392	0.493669	0.206723	1.27644e-06	1.55566e-06	null	intergenic
chr6	73981299	73981324	0.679957	0.438825	0.241132	3.56496e-09	7.72408e-09	null	intergenic
chr7	217855	217912	0.520839	0.270046	0.250793	1.30357e-13	8.59643e-13	null	intergenic
chr7	4347978	4348011	0.571861	0.367666	0.204195	6.63371e-07	8.9212e-07	null	intergenic
chr7	38208443	38208477	0.632723	0.367975	0.264748	1.00882e-07	1.7106e-07	null	intergenic
chr8	1859951	1859999	0.683478	0.476064	0.207414	3.74729e-07	5.21945e-07	null	intergenic
chr8	3832810	3832839	0.662354	0.896127	-0.233773	8.86222e-07	1.15209e-06	null	intergenic
chr8	145919160	145919206	0.868254	0.716852	0.151403	1.17195e-09	3.04707e-09	null	intergenic

## Sheet: Table S9
Chromosome	Start	End	Preterm-26d-TPN	Term-26d-TPN	Methylation Difference	Raw p-value	Adjusted p-value	Gene symbol	Location
chr4	465043	465127	0.540696	0.372213	0.168483	1.83725e-12	1.01049e-11	ZIP4	promoter
chr1	307503760	307503767	0.788242	0.573819	0.214422	3.44129e-08	7.57084e-08	BRD3	genebody
chr11	3040901	3040963	0.838452	0.652408	0.186044	1.71455e-08	4.04144e-08	SHISA2	genebody
chr12	1228629	1228717	0.707143	0.351114	0.356029	1.25808e-55	4.15165e-54	BAHCC1	genebody
chr12	1228772	1228808	0.592052	0.214815	0.377238	1.8779e-09	5.63371e-09	BAHCC1	genebody
chr12	4090741	4090756	0.639009	0.918954	-0.279945	3.98585e-08	8.12859e-08	SEPT9	genebody
chr12	54933216	54933231	0.441125	0.634848	-0.193723	2.43893e-06	2.98092e-06	TNK1	genebody
chr14	82668700	82668758	0.815721	0.53326	0.282461	2.25892e-17	3.72723e-16	CAMK2G	genebody
chr2	11838332	11838395	0.634081	0.426994	0.207086	1.80761e-07	2.98256e-07	DTX4	genebody
chr4	465043	465127	0.540696	0.372213	0.168483	1.83725e-12	1.01049e-11	ZIP4	genebody
chr4	484139	484190	0.758672	0.559044	0.199628	3.15485e-06	3.71821e-06	ADCK5	genebody
chr5	594022	594063	0.722247	0.558019	0.164228	7.91036e-05	9.00145e-05	CELSR1	genebody
chr6	3655281	3655321	0.766129	0.55635	0.209779	9.84761e-07	1.29988e-06	GSE1	genebody
chr6	15121481	15121531	0.457242	0.242072	0.21517	4.46635e-09	1.22825e-08	ZFHX3	genebody
chr6	70064836	70064864	0.80408	0.508066	0.296014	5.758e-07	8.26148e-07	PADI2	genebody
chr7	37314825	37314898	0.659524	0.433994	0.225531	6.03322e-10	1.99096e-09	CPNE5	genebody
chr1	2895121	2895178	0.466137	0.530668	-0.0645307	0.00474553	0.0050517	null	intergenic
chr1	3053230	3053275	0.530303	0.285835	0.244468	2.87918e-10	1.0557e-09	null	intergenic
chr1	121352967	121352992	0.597632	0.408898	0.188734	2.35613e-06	2.98092e-06	null	intergenic
chr10	71459059	71459099	0.369419	0.263178	0.106241	0.000124861	0.000137347	null	intergenic
chr11	6178663	6178690	0.217143	0.455726	-0.238584	2.14411e-07	3.21617e-07	null	intergenic
chr13	76247966	76248011	0.32675	0.523277	-0.196527	8.18629e-11	3.85925e-10	null	intergenic
chr15	149894530	149894569	0.844176	0.627542	0.216634	2.06389e-13	1.81164e-12	null	intergenic
chr18	3277300	3277313	0.808164	0.403114	0.40505	7.12443e-07	9.79609e-07	null	intergenic
chr2	427571	427602	0.517412	0.365657	0.151755	1.57583e-08	4.00017e-08	null	intergenic
chr2	157363440	157363469	0.639754	0.370703	0.269051	4.29298e-08	8.12859e-08	null	intergenic
chr4	12158985	12158998	0.887211	0.506303	0.380908	4.43378e-08	8.12859e-08	null	intergenic
chr4	21948045	21948059	0.585688	0	0.585688	8.94755e-08	1.55405e-07	null	intergenic
chr6	1077575	1077644	0.813394	0.604162	0.209232	2.86132e-10	1.0557e-09	null	intergenic
chr6	4021111	4021154	0.595348	0.289204	0.306144	1.43838e-12	9.49334e-12	null	intergenic
chr6	57892430	57892476	0.745745	0.439216	0.306529	2.13478e-07	3.21617e-07	null	intergenic
chr6	69621293	69621359	0.55242	0.309354	0.243066	2.19592e-13	1.81164e-12	null	intergenic
